# Supplementary material for: New R-Based Methodology to Optimize the Identification of Root Endophytes against Heterobasidion parviporum
Source: Microorganisms. 2019 Apr 6;7(4):102. doi: 10.3390/microorganisms7040102 (PMC6517935; doi:10.3390/microorganisms7040102)
Supplement: Supplementary file 1 [file microorganisms-07-00102-s001.zip]

Archive with 2 entries (2 files):
- Supplementary file 1.docx
- Supplementary file 2.xlsx
