# Supplementary material for: New R-Based Methodology to Optimize the Identification of Root Endophytes against Heterobasidion parviporum
Source: Microorganisms. 2019 Apr 6;7(4):102. doi: 10.3390/microorganisms7040102 (PMC6517935; doi:10.3390/microorganisms7040102)
Supplement: Supplementary file 1 [file microorganisms-07-00102-s001.zip › Supplementary file 2.xlsx]

## Sheet: Front page
New R-based methodology to optimize the identification of root endophytes against Heterobasidion parviporum.
Linda Rigerte, Kathrin Blumenstein and Eeva Terhonen
Forest Pathology Research Group, Büsgen-Institute, Department of Forest Botany and Tree Physiology, Faculty of Forest Sciences and Forest Ecology, University of Göttingen, Büsgenweg 2, 37077 Göttingen, Germany;
terhonen@uni-goettingen.de; kathrin.blumenstein@uni-goettingen.de; lindarigerte@gmail.com

## Sheet: FilteringCriteria
From raw data:
Take the sphericity (ab) means and SDs only
Put into horizontal arrangement (day 3, day 7, day 10)
Convert all #DIV/0! And #VALUE! Into NA
Delete all rows where all day 3, day 7, AND day 10 for some relevant column (say Fabmean) is empty
It is okay if there are some NA's where, for instance, the measurement is NA on day 3 only - these could be late reacting fungi (the converse, where day 7 and day 10 are NA's indicate early acting fungi)
Use only FilteredDataVertical sheet for data analysis (headers have been fixed for R on that sheet only)

## Sheet: FilteredDataHorizontal
SampID	TreeSp	HavDNA	Timedays	MeanFab	StdDevFab	MeanPab	StdDevPab	Fctrlab	SampID	TreeSp	HavDNA	Timedays	MeanFab	StdDevFab	MeanPab	StdDevPab	Fctrlab	SampID	TreeSp	HavDNA	Timedays	MeanFab	StdDevFab	MeanPab	StdDevPab	Fctrlab
Omori01	Picea omorika	Y	3	0.81385	0.206611	0.960784	0.0679236	1	Omori01	Picea omorika	Y	7	1.02667	0.046188	0.851217	0.0793939	1	Omori01	Picea omorika	Y	10	1	0	0.844444	0.138778	1
Omori02	Picea omorika	Y	3	0.560823	0.148348	1.00159	0.177302	1.075	Omori02	Picea omorika	Y	7	0.879288	0.131517	1.27592	0.401752	0.960784	Omori02	Picea omorika	Y	10	1.02347	0.0406585	1.04174	0.124571	0.955556
Omori03	Picea omorika	Y	3	1.38889	0.3849	1.06199	0.122226	1	Omori03	Picea omorika	Y	7	1.07803	0.151035	0.854245	0.0343361	NA	Omori03	Picea omorika	Y	10	1.18333	0.160728	0.817947	0.0247909	1.45455
Omori04	Picea omorika	N	3	0.952381	0.0824786	0.957912	0.124158	1.09091	Omori04	Picea omorika	N	7	0.920635	0.363696	0.773932	0.0318283	1.05	Omori04	Picea omorika	N	10	0.893773	0.218149	0.839987	0.052986	1
Omori05	Picea omorika	N	3	1	0	0.972727	0.142875	0.923077	Omori05	Picea omorika	N	7	0.998932	0.0400748	0.874386	0.15673	0.933333	Omori05	Picea omorika	N	10	0.989583	0.0180422	0.78971	0.019352	1
Omori06	Picea omorika	N	3	0.896825	0.0901414	0.93254	0.130591	0.875	Omori06	Picea omorika	N	7	1.03963	0.21603	0.757307	0.107579	1	Omori06	Picea omorika	N	10	1.02745	0.160593	0.932732	0.0518555	0.952381
Omori07	Picea omorika	Y	3	1.02778	0.240563	1.01111	0.183586	1	Omori07	Picea omorika	Y	7	1	0	1.04236	0.0475225	1.0625	Omori07	Picea omorika	Y	10	1.01659	0.0717993	0.78029	0.0543177	0.96
Omori08	Picea omorika	Y	3	0.90303	0.100138	0.83925	0.104189	7	Omori08	Picea omorika	Y	7	1.07778	0.107152	0.751462	0.104652	1.0625	Omori08	Picea omorika	Y	10	0.979603	0.152533	0.607778	0.0512438	0.978261
Omori09	Picea omorika	N	3	0.851852	0.2566	0.924074	0.259411	10.9091	Omori09	Picea omorika	N	7	0.954199	0.0942898	0.882236	0.103887	1.03571	Omori09	Picea omorika	N	10	0.868827	0.0604221	0.794714	0.0814175	1.04651
Glau13	Picea glauca	Y	3	0.97037	0.121885	1.07056	0.333228	6	Glau13	Picea glauca	Y	7	1.03182	0.0276489	0.80991	0.0487085	1.08696	Glau13	Picea glauca	Y	10	0.876628	0.134445	0.549699	0.0217302	0.974359
Glau14	Picea glauca	N	3	NA	NA	1.06667	0.11547	0	Glau14	Picea glauca	N	7	NA	NA	1.00891	0.263819	NA	Glau14	Picea glauca	N	10	NA	NA	0.85993	0.0265505	NA
Glau15	Picea glauca	N	3	1.13333	0.11547	0.921888	0.192617	2.94118	Glau15	Picea glauca	N	7	1.31944	0.449408	0.80177	0.0185638	0.8	Glau15	Picea glauca	N	10	1.22751	0.302976	0.888889	0.0326636	0.909091
Glau16	Picea glauca	N	3	NA	NA	NA	NA	0	Glau16	Picea glauca	N	7	1	0	0.898953	0.0153877	1.09091	Glau16	Picea glauca	N	10	1	0	0.917625	0.134728	1.08333
Glau17	Picea glauca	Y	3	1.44974	0.867128	0.969697	0.112937	4.21053	Glau17	Picea glauca	Y	7	1.04624	0.00239068	0.860309	0.0954779	1	Glau17	Picea glauca	Y	10	0.929772	0.0595174	0.691152	0.0859701	1
Glau18	Picea glauca	Y	3	1	0	0.978283	0.236559	4.5	Glau18	Picea glauca	Y	7	1.06364	0.0552978	0.826112	0.0890259	1	Glau18	Picea glauca	Y	10	1.02992	0.18224	0.761792	0.0549338	1.03226
Glau19	Picea glauca	N	3	NA	NA	1.13333	0.11547	0	Glau19	Picea glauca	N	7	1.04762	0.0824786	0.96431	0.237374	1	Glau19	Picea glauca	N	10	1.04167	0.0721688	0.834361	0.0265323	0.875
Glau20	Picea glauca	N	3	NA	NA	0.916667	0.144338	0	Glau20	Picea glauca	N	7	NA	NA	0.829412	0.214766	NA	Glau20	Picea glauca	N	10	NA	NA	NA	NA	1.2
Glau21	Picea glauca	Y	3	0.966667	0.057735	0.948413	0.0450707	4.78261	Glau21	Picea glauca	Y	7	0.950549	0.0429135	0.819208	0.0925319	0.965517	Glau21	Picea glauca	Y	10	0.925318	0.0193706	0.59752	0.00498679	0.875
Abie22	Picea abies	N	3	NA	NA	0.944444	0.096225	0	Abie22	Picea abies	N	7	NA	NA	0.990533	0.0778197	NA	Abie22	Picea abies	N	10	0.958333	0.0721688	0.896982	0.0476103	1
Abie23	Picea abies	Y	3	0.944444	0.096225	1	0.25	3.6	Abie23	Picea abies	Y	7	0.989305	0.060205	0.734738	0.060311	1.08333	Abie23	Picea abies	Y	10	0.918309	0.0400113	0.662551	0.0621386	1.02703
Abie24	Picea abies	N	3	NA	NA	1.01852	0.139812	0	Abie24	Picea abies	N	7	NA	NA	0.904034	0.078892	1	Abie24	Picea abies	N	10	0.952381	0.0824786	0.765071	0.0546519	1
Abie25	Picea abies	N	3	NA	NA	1.09899	0.231602	0	Abie25	Picea abies	N	7	1.11111	0.19245	0.822447	0.0541934	0.888889	Abie25	Picea abies	N	10	0.847222	0.0605403	0.868313	0.00712778	1
Abie26	Picea abies	Y	3	1.03254	0.0282053	0.962963	0.118808	7.5	Abie26	Picea abies	Y	7	0.779144	0.159812	0.625833	0.0234703	1	Abie26	Picea abies	Y	10	0.646091	0.103537	0.464278	0.0667148	1
Abie27	Picea abies	Y	3	1.08333	0.260208	0.99537	0.21261	0	Abie27	Picea abies	Y	7	1.05016	0.123153	0.976545	0.0978982	1	Abie27	Picea abies	Y	10	0.940952	0.176157	0.573326	0.00920588	1.03571
Abie28	Picea abies	N	3	1.03586	0.103323	1.01425	0.133052	4	Abie28	Picea abies	N	7	0.972458	0.0270417	0.780115	0.106806	0.868421	Abie28	Picea abies	N	10	0.729031	0.0545849	0.59582	0.044077	1
Abie29	Picea abies	N	3	NA	NA	1.22727	0.155079	2.25806	Abie29	Picea abies	N	7	NA	NA	0.886049	0.0323574	0.8	Abie29	Picea abies	N	10	1.08333	0.144338	0.869721	0.0062746	0.833333
Abie30	Picea abies	N	3	NA	NA	0.888889	0.096225	0	Abie30	Picea abies	N	7	NA	NA	0.883088	0.073098	NA	Abie30	Picea abies	N	10	NA	NA	0.74697	0.0603636	NA
Abie31	Picea abies	N	3	0.972222	0.0247817	0.977633	0.165755	7.57576	Abie31	Picea abies	N	7	0.635545	0.016491	0.718519	0.13578	1	Abie31	Picea abies	N	10	0.609053	0.0142556	0.807407	0.348778	1
Abie32	Picea abies	N	3	1.12222	0.107152	0.924009	0.199252	2.05882	Abie32	Picea abies	N	7	0.85	0.35	0.977085	0.0486073	0.666667	Abie32	Picea abies	N	10	0.754289	0.398826	0.723334	0.0876774	0.8125
Sylv33	Pinus sylvestris	N	3	1.03138	0.132688	0.936364	0.0552978	10.2857	Sylv33	Pinus sylvestris	N	7	0.91159	0.140404	0.851852	0.130654	1	Sylv33	Pinus sylvestris	N	10	1.09153	0.281737	1	0	1
Sylv34	Pinus sylvestris	N	3	0.713086	0.194162	0.802116	0.168286	9.72222	Sylv34	Pinus sylvestris	N	7	1.10425	0.127013	0.940859	0.146773	1	Sylv34	Pinus sylvestris	N	10	1.01432	0.0598184	0.96233	0.259716	1
Sylv35	Pinus sylvestris	N	3	NA	NA	1.0787	0.0685123	0	Sylv35	Pinus sylvestris	N	7	NA	NA	0.923539	0.0551134	1	Sylv35	Pinus sylvestris	N	10	1.21746	0.0614144	0.912023	0.108973	1.08824
Sylv36	Pinus sylvestris	Y	3	0.726263	0.157469	0.761111	0.135742	13.4211	Sylv36	Pinus sylvestris	Y	7	1.00195	0.1082	1	0	1	Sylv36	Pinus sylvestris	Y	10	1.00195	0.1082	1	0	1
Sylv37	Pinus sylvestris	Y	3	0.859794	0.0148851	0.718182	0.182499	13.0769	Sylv37	Pinus sylvestris	Y	7	0.983184	0.0183351	0.719481	0.458377	1	Sylv37	Pinus sylvestris	Y	10	0.930041	0.121172	0.844444	0.341066	1
Sylv38	Pinus sylvestris	Y	3	1.02186	0.0189422	0.969697	0.0524864	8.5	Sylv38	Pinus sylvestris	Y	7	0.592485	0.0300311	0.525336	0.0360245	1	Sylv38	Pinus sylvestris	Y	10	0.55144	0.0142556	0.576132	0.114711	1
Sitch39	Picea sitchensis	N	3	NA	NA	1.08571	0.197949	0	Sitch39	Picea sitchensis	N	7	NA	NA	0.951471	0.0686467	NA	Sitch39	Picea sitchensis	N	10	NA	NA	0.811155	0.0194344	0.875
Sitch40	Picea sitchensis	N	3	NA	NA	0.891667	0.101036	0	Sitch40	Picea sitchensis	N	7	1.01905	0.17222	1.01566	0.0596965	0.888889	Sitch40	Picea sitchensis	N	10	1.03704	0.279623	0.81065	0.0117578	0.9
Sitch41	Picea sitchensis	N	3	NA	NA	1.02039	0.0843098	0	Sitch41	Picea sitchensis	N	7	0.910714	0.0778375	0.811952	0.0136119	1	Sitch41	Picea sitchensis	N	10	1.04762	0.0824786	0.850706	0.0440783	1.1
Sitch42	Picea sitchensis	N	3	0.944444	0.096225	1	0	1.13636	Sitch42	Picea sitchensis	N	7	0.962963	0.06415	0.981341	0.0464831	1	Sitch42	Picea sitchensis	N	10	1.04167	0.132492	0.758912	0.0229701	1
Sitch43	Picea sitchensis	N	3	NA	NA	0.929915	0.0669291	0	Sitch43	Picea sitchensis	N	7	NA	NA	0.790909	0.0318316	NA	Sitch43	Picea sitchensis	N	10	NA	NA	0.868313	0.0621386	0.8
Sitch44	Picea sitchensis	N	3	NA	NA	1.07778	0.29123	0	Sitch44	Picea sitchensis	N	7	NA	NA	0.941739	0.113715	NA	Sitch44	Picea sitchensis	N	10	NA	NA	0.854614	0.0393309	NA
Sitch45	Picea sitchensis	N	3	0.883929	0.150202	0.980556	0.161661	0	Sitch45	Picea sitchensis	N	7	0.939484	0.226197	0.955911	0.0383548	1	Sitch45	Picea sitchensis	N	10	0.884259	0.1114	0.730526	0.0775552	1
Sitch46	Picea sitchensis	N	3	1.13333	0.23094	1.02222	0.167774	1.25	Sitch46	Picea sitchensis	N	7	1.04762	0.0824786	0.894225	0.0398715	1	Sitch46	Picea sitchensis	N	10	1.04537	0.126086	0.954733	0.0142556	1.08571
Sitch47	Picea sitchensis	N	3	NA	NA	1.10317	0.221228	0	Sitch47	Picea sitchensis	N	7	1.08333	0.144338	0.897771	0.0846756	NA	Sitch47	Picea sitchensis	N	10	1.13333	0.11547	0.811954	0.0510398	NA
Sitch48	Picea sitchensis	N	3	1.06667	0.11547	1.09394	0.0910605	2.8	Sitch48	Picea sitchensis	N	7	1.12778	0.0873124	0.867857	0.0591565	0.846154	Sitch48	Picea sitchensis	N	10	1.05333	0.128582	0.855967	0.0513992	0.970588
Jeff49	Pinus jeffreyi	Y	3	NA	NA	NA	NA	0.784314	Jeff49	Pinus jeffreyi	Y	7	NA	NA	1.0044	0.0310135	1	Jeff49	Pinus jeffreyi	Y	10	NA	NA	NA	NA	0.666667
Jeff50	Pinus jeffreyi	N	3	1.07037	0.0611952	0.942959	0.314206	2.30769	Jeff50	Pinus jeffreyi	N	7	1.02412	0.0912397	0.896861	0.0542479	1.11111	Jeff50	Pinus jeffreyi	N	10	1.00478	0.0870169	0.794622	0.0253061	1.04
Jeff51	Pinus jeffreyi	Y	3	0.901961	0.169809	0.928571	0.0714286	3.77358	Jeff51	Pinus jeffreyi	Y	7	1.12739	0.146251	0.809059	0.0255656	NA	Jeff51	Pinus jeffreyi	Y	10	0.960784	0.0679236	0.757314	0.043341	NA
Jeff53	Pinus jeffreyi	N	3	1.10588	0.137242	0.964286	0.154647	0	Jeff53	Pinus jeffreyi	N	7	1.02767	0.0429104	0.966811	0.129044	NA	Jeff53	Pinus jeffreyi	N	10	NA	NA	NA	NA	NA
Jeff54	Pinus jeffreyi	N	3	1.12963	0.325526	0.992593	0.211209	1.81818	Jeff54	Pinus jeffreyi	N	7	1.10173	0.107552	0.988997	0.033011	1.1	Jeff54	Pinus jeffreyi	N	10	NA	NA	NA	NA	0.88
Jeff55	Pinus jeffreyi	N	3	NA	NA	1.19841	0.358199	1.07143	Jeff55	Pinus jeffreyi	N	7	1.10317	0.0901414	0.987302	0.0756429	1	Jeff55	Pinus jeffreyi	N	10	1.15385	0.266469	0.765347	0.0647225	1.09091
Jeff56	Pinus jeffreyi	Y	3	0.9375	0.127135	1.09524	0.164957	2.63158	Jeff56	Pinus jeffreyi	Y	7	1.03793	0.0333215	0.73771	0.131383	0.974359	Jeff56	Pinus jeffreyi	Y	10	0.793163	0.0158612	0.464208	0.00855379	1
Jeff57	Pinus jeffreyi	N	3	1.01984	0.233992	1.01905	0.17222	1.03448	Jeff57	Pinus jeffreyi	N	7	1.05342	0.0463729	1.04762	0.0824786	0.8	Jeff57	Pinus jeffreyi	N	10	0.982456	0.0303869	0.722976	0.0553027	1.7
Jeff58	Pinus jeffreyi	N	3	NA	NA	1.06667	0.11547	0	Jeff58	Pinus jeffreyi	N	7	1.07407	0.1283	0.976667	0.0665833	0.888889	Jeff58	Pinus jeffreyi	N	10	1.04342	0.0381251	0.803376	0.0129253	1
Jeff59	Pinus jeffreyi	Y	3	NA	NA	0.952381	0.0824786	1	Jeff59	Pinus jeffreyi	Y	7	0.911111	0.083887	0.921429	0.106666	1.09091	Jeff59	Pinus jeffreyi	Y	10	0.942015	0.00498736	0.801747	0.0602793	1
Jeff60	Pinus jeffreyi	Y	3	NA	NA	0.958333	0.0721688	0.983607	Jeff60	Pinus jeffreyi	Y	7	NA	NA	0.992785	0.201396	0.833333	Jeff60	Pinus jeffreyi	Y	10	NA	NA	0.878902	0.0820878	1
Jeff61	Pinus jeffreyi	Y	3	1	0	1.10317	0.0901414	1.29032	Jeff61	Pinus jeffreyi	Y	7	1.09764	0.0116636	1.01313	0.0659976	0.764706	Jeff61	Pinus jeffreyi	Y	10	0.984848	0.0262432	NA	NA	0.782609
Jeff62	Pinus jeffreyi	N	3	1.04762	0.0824786	1.0754	0.29746	0.952381	Jeff62	Pinus jeffreyi	N	7	0.988722	0.0888841	0.925272	0.0229122	0.916667	Jeff62	Pinus jeffreyi	N	10	1.01659	0.0717993	0.75431	0.0183487	0.9375
Jeff63	Pinus jeffreyi	N	3	NA	NA	0.952381	0.0824786	0	Jeff63	Pinus jeffreyi	N	7	0.924908	0.0769885	1.08464	0.214424	1	Jeff63	Pinus jeffreyi	N	10	1.09748	0.32024	0.755613	0.0106344	0.846154
Jeff64	Pinus jeffreyi	N	3	1.00463	0.118124	1.00794	0.154914	1.38462	Jeff64	Pinus jeffreyi	N	7	1	0	0.986111	0.104859	1	Jeff64	Pinus jeffreyi	N	10	1.01587	0.0274929	0.789114	0.101255	0.916667
Jeff65	Pinus jeffreyi	Y	3	NA	NA	1.11111	0.19245	0	Jeff65	Pinus jeffreyi	Y	7	NA	NA	0.99792	0.102309	1	Jeff65	Pinus jeffreyi	Y	10	1.13675	0.174535	0.767923	0.0526071	1
Jeff66	Pinus jeffreyi	N	3	NA	NA	0.933333	0.11547	0	Jeff66	Pinus jeffreyi	N	7	NA	NA	0.893117	0.00781911	NA	Jeff66	Pinus jeffreyi	N	10	NA	NA	0.894404	0.0303814	NA
Jeff67	Pinus jeffreyi	N	3	0.830808	0.0795755	1.00712	0.203624	1.91176	Jeff67	Pinus jeffreyi	N	7	0.97252	0.0567484	0.784146	0.0155168	1.15152	Jeff67	Pinus jeffreyi	N	10	0.98705	0.0412132	0.788352	0.0127211	0.955556
Peuc68	Pinus peuce	Y	3	1.13468	0.118373	0.852381	0.150057	1.5942	Peuc68	Pinus peuce	Y	7	0.811568	0.270906	0.965661	0.17168	1.04348	Peuc68	Pinus peuce	Y	10	0.91339	0.13484	0.636374	0.0635037	1
Peuc69	Pinus peuce	Y	3	NA	NA	0.907407	0.0848625	0	Peuc69	Pinus peuce	Y	7	NA	NA	0.987654	0.056575	NA	Peuc69	Pinus peuce	Y	10	NA	NA	0.804519	0.0305749	NA

## Sheet: FilteredDataVertical
SampID	TreeSp	HavDNA	Timedays	FabMean	FabSD	PabMean	PabSD	Fctrlab
Omori01	Picea omorika	Y	3	0.81385	0.206611	0.960784	0.0679236	1
Omori02	Picea omorika	Y	3	0.560823	0.148348	1.00159	0.177302	1.075
Omori03	Picea omorika	Y	3	1.38889	0.3849	1.06199	0.122226	1
Omori04	Picea omorika	N	3	0.952381	0.0824786	0.957912	0.124158	1.09091
Omori05	Picea omorika	N	3	1	0	0.972727	0.142875	0.923077
Omori06	Picea omorika	N	3	0.896825	0.0901414	0.93254	0.130591	0.875
Omori07	Picea omorika	Y	3	1.02778	0.240563	1.01111	0.183586	1
Omori08	Picea omorika	Y	3	0.90303	0.100138	0.83925	0.104189	7
Omori09	Picea omorika	N	3	0.851852	0.2566	0.924074	0.259411	10.9091
Glau13	Picea glauca	Y	3	0.97037	0.121885	1.07056	0.333228	6
Glau15	Picea glauca	N	3	1.13333	0.11547	0.921888	0.192617	2.94118
Glau16	Picea glauca	N	3	NA	NA	NA	NA	0
Glau17	Picea glauca	Y	3	1.44974	0.867128	0.969697	0.112937	4.21053
Glau18	Picea glauca	Y	3	1	0	0.978283	0.236559	4.5
Glau19	Picea glauca	N	3	NA	NA	1.13333	0.11547	0
Glau21	Picea glauca	Y	3	0.966667	0.057735	0.948413	0.0450707	4.78261
Abie22	Picea abies	N	3	NA	NA	0.944444	0.096225	0
Abie23	Picea abies	Y	3	0.944444	0.096225	1	0.25	3.6
Abie24	Picea abies	N	3	NA	NA	1.01852	0.139812	0
Abie25	Picea abies	N	3	NA	NA	1.09899	0.231602	0
Abie26	Picea abies	Y	3	1.03254	0.0282053	0.962963	0.118808	7.5
Abie27	Picea abies	Y	3	1.08333	0.260208	0.99537	0.21261	0
Abie28	Picea abies	N	3	1.03586	0.103323	1.01425	0.133052	4
Abie29	Picea abies	N	3	NA	NA	1.22727	0.155079	2.25806
Abie31	Picea abies	N	3	0.972222	0.0247817	0.977633	0.165755	7.57576
Abie32	Picea abies	N	3	1.12222	0.107152	0.924009	0.199252	2.05882
Sylv33	Pinus sylvestris	N	3	1.03138	0.132688	0.936364	0.0552978	10.2857
Sylv34	Pinus sylvestris	N	3	0.713086	0.194162	0.802116	0.168286	9.72222
Sylv35	Pinus sylvestris	N	3	NA	NA	1.0787	0.0685123	0
Sylv36	Pinus sylvestris	Y	3	0.726263	0.157469	0.761111	0.135742	13.4211
Sylv37	Pinus sylvestris	Y	3	0.859794	0.0148851	0.718182	0.182499	13.0769
Sylv38	Pinus sylvestris	Y	3	1.02186	0.0189422	0.969697	0.0524864	8.5
Sitch40	Picea sitchensis	N	3	NA	NA	0.891667	0.101036	0
Sitch41	Picea sitchensis	N	3	NA	NA	1.02039	0.0843098	0
Sitch42	Picea sitchensis	N	3	0.944444	0.096225	1	0	1.13636
Sitch45	Picea sitchensis	N	3	0.883929	0.150202	0.980556	0.161661	0
Sitch46	Picea sitchensis	N	3	1.13333	0.23094	1.02222	0.167774	1.25
Sitch47	Picea sitchensis	N	3	NA	NA	1.10317	0.221228	0
Sitch48	Picea sitchensis	N	3	1.06667	0.11547	1.09394	0.0910605	2.8
Jeff50	Pinus jeffreyi	N	3	1.07037	0.0611952	0.942959	0.314206	2.30769
Jeff51	Pinus jeffreyi	Y	3	0.901961	0.169809	0.928571	0.0714286	3.77358
Jeff55	Pinus jeffreyi	N	3	NA	NA	1.19841	0.358199	1.07143
Jeff56	Pinus jeffreyi	Y	3	0.9375	0.127135	1.09524	0.164957	2.63158
Jeff57	Pinus jeffreyi	N	3	1.01984	0.233992	1.01905	0.17222	1.03448
Jeff58	Pinus jeffreyi	N	3	NA	NA	1.06667	0.11547	0
Jeff59	Pinus jeffreyi	Y	3	NA	NA	0.952381	0.0824786	1
Jeff61	Pinus jeffreyi	Y	3	1	0	1.10317	0.0901414	1.29032
Jeff62	Pinus jeffreyi	N	3	1.04762	0.0824786	1.0754	0.29746	0.952381
Jeff63	Pinus jeffreyi	N	3	NA	NA	0.952381	0.0824786	0
Jeff64	Pinus jeffreyi	N	3	1.00463	0.118124	1.00794	0.154914	1.38462
Jeff65	Pinus jeffreyi	Y	3	NA	NA	1.11111	0.19245	0
Jeff67	Pinus jeffreyi	N	3	0.830808	0.0795755	1.00712	0.203624	1.91176
Peuc68	Pinus peuce	Y	3	1.13468	0.118373	0.852381	0.150057	1.5942
Omori01	Picea omorika	Y	7	1.02667	0.046188	0.851217	0.0793939	1
Omori02	Picea omorika	Y	7	0.879288	0.131517	1.27592	0.401752	0.960784
Omori03	Picea omorika	Y	7	1.07803	0.151035	0.854245	0.0343361	NA
Omori04	Picea omorika	N	7	0.920635	0.363696	0.773932	0.0318283	1.05
Omori05	Picea omorika	N	7	0.998932	0.0400748	0.874386	0.15673	0.933333
Omori06	Picea omorika	N	7	1.03963	0.21603	0.757307	0.107579	1
Omori07	Picea omorika	Y	7	1	0	1.04236	0.0475225	1.0625
Omori08	Picea omorika	Y	7	1.07778	0.107152	0.751462	0.104652	1.0625
Omori09	Picea omorika	N	7	0.954199	0.0942898	0.882236	0.103887	1.03571
Glau13	Picea glauca	Y	7	1.03182	0.0276489	0.80991	0.0487085	1.08696
Glau15	Picea glauca	N	7	1.31944	0.449408	0.80177	0.0185638	0.8
Glau16	Picea glauca	N	7	1	0	0.898953	0.0153877	1.09091
Glau17	Picea glauca	Y	7	1.04624	0.00239068	0.860309	0.0954779	1
Glau18	Picea glauca	Y	7	1.06364	0.0552978	0.826112	0.0890259	1
Glau19	Picea glauca	N	7	1.04762	0.0824786	0.96431	0.237374	1
Glau21	Picea glauca	Y	7	0.950549	0.0429135	0.819208	0.0925319	0.965517
Abie22	Picea abies	N	7	NA	NA	0.990533	0.0778197	NA
Abie23	Picea abies	Y	7	0.989305	0.060205	0.734738	0.060311	1.08333
Abie24	Picea abies	N	7	NA	NA	0.904034	0.078892	1
Abie25	Picea abies	N	7	1.11111	0.19245	0.822447	0.0541934	0.888889
Abie26	Picea abies	Y	7	0.779144	0.159812	0.625833	0.0234703	1
Abie27	Picea abies	Y	7	1.05016	0.123153	0.976545	0.0978982	1
Abie28	Picea abies	N	7	0.972458	0.0270417	0.780115	0.106806	0.868421
Abie29	Picea abies	N	7	NA	NA	0.886049	0.0323574	0.8
Abie31	Picea abies	N	7	0.635545	0.016491	0.718519	0.13578	1
Abie32	Picea abies	N	7	0.85	0.35	0.977085	0.0486073	0.666667
Sylv33	Pinus sylvestris	N	7	0.91159	0.140404	0.851852	0.130654	1
Sylv34	Pinus sylvestris	N	7	1.10425	0.127013	0.940859	0.146773	1
Sylv35	Pinus sylvestris	N	7	NA	NA	0.923539	0.0551134	1
Sylv36	Pinus sylvestris	Y	7	1.00195	0.1082	1	0	1
Sylv37	Pinus sylvestris	Y	7	0.983184	0.0183351	0.719481	0.458377	1
Sylv38	Pinus sylvestris	Y	7	0.592485	0.0300311	0.525336	0.0360245	1
Sitch40	Picea sitchensis	N	7	1.01905	0.17222	1.01566	0.0596965	0.888889
Sitch41	Picea sitchensis	N	7	0.910714	0.0778375	0.811952	0.0136119	1
Sitch42	Picea sitchensis	N	7	0.962963	0.06415	0.981341	0.0464831	1
Sitch45	Picea sitchensis	N	7	0.939484	0.226197	0.955911	0.0383548	1
Sitch46	Picea sitchensis	N	7	1.04762	0.0824786	0.894225	0.0398715	1
Sitch47	Picea sitchensis	N	7	1.08333	0.144338	0.897771	0.0846756	NA
Sitch48	Picea sitchensis	N	7	1.12778	0.0873124	0.867857	0.0591565	0.846154
Jeff50	Pinus jeffreyi	N	7	1.02412	0.0912397	0.896861	0.0542479	1.11111
Jeff51	Pinus jeffreyi	Y	7	1.12739	0.146251	0.809059	0.0255656	NA
Jeff55	Pinus jeffreyi	N	7	1.10317	0.0901414	0.987302	0.0756429	1
Jeff56	Pinus jeffreyi	Y	7	1.03793	0.0333215	0.73771	0.131383	0.974359
Jeff57	Pinus jeffreyi	N	7	1.05342	0.0463729	1.04762	0.0824786	0.8
Jeff58	Pinus jeffreyi	N	7	1.07407	0.1283	0.976667	0.0665833	0.888889
Jeff59	Pinus jeffreyi	Y	7	0.911111	0.083887	0.921429	0.106666	1.09091
Jeff61	Pinus jeffreyi	Y	7	1.09764	0.0116636	1.01313	0.0659976	0.764706
Jeff62	Pinus jeffreyi	N	7	0.988722	0.0888841	0.925272	0.0229122	0.916667
Jeff63	Pinus jeffreyi	N	7	0.924908	0.0769885	1.08464	0.214424	1
Jeff64	Pinus jeffreyi	N	7	1	0	0.986111	0.104859	1
Jeff65	Pinus jeffreyi	Y	7	NA	NA	0.99792	0.102309	1
Jeff67	Pinus jeffreyi	N	7	0.97252	0.0567484	0.784146	0.0155168	1.15152
Peuc68	Pinus peuce	Y	7	0.811568	0.270906	0.965661	0.17168	1.04348
Omori01	Picea omorika	Y	10	1	0	0.844444	0.138778	1
Omori02	Picea omorika	Y	10	1.02347	0.0406585	1.04174	0.124571	0.955556
Omori03	Picea omorika	Y	10	1.18333	0.160728	0.817947	0.0247909	1.45455
Omori04	Picea omorika	N	10	0.893773	0.218149	0.839987	0.052986	1
Omori05	Picea omorika	N	10	0.989583	0.0180422	0.78971	0.019352	1
Omori06	Picea omorika	N	10	1.02745	0.160593	0.932732	0.0518555	0.952381
Omori07	Picea omorika	Y	10	1.01659	0.0717993	0.78029	0.0543177	0.96
Omori08	Picea omorika	Y	10	0.979603	0.152533	0.607778	0.0512438	0.978261
Omori09	Picea omorika	N	10	0.868827	0.0604221	0.794714	0.0814175	1.04651
Glau13	Picea glauca	Y	10	0.876628	0.134445	0.549699	0.0217302	0.974359
Glau15	Picea glauca	N	10	1.22751	0.302976	0.888889	0.0326636	0.909091
Glau16	Picea glauca	N	10	1	0	0.917625	0.134728	1.08333
Glau17	Picea glauca	Y	10	0.929772	0.0595174	0.691152	0.0859701	1
Glau18	Picea glauca	Y	10	1.02992	0.18224	0.761792	0.0549338	1.03226
Glau19	Picea glauca	N	10	1.04167	0.0721688	0.834361	0.0265323	0.875
Glau21	Picea glauca	Y	10	0.925318	0.0193706	0.59752	0.00498679	0.875
Abie22	Picea abies	N	10	0.958333	0.0721688	0.896982	0.0476103	1
Abie23	Picea abies	Y	10	0.918309	0.0400113	0.662551	0.0621386	1.02703
Abie24	Picea abies	N	10	0.952381	0.0824786	0.765071	0.0546519	1
Abie25	Picea abies	N	10	0.847222	0.0605403	0.868313	0.00712778	1
Abie26	Picea abies	Y	10	0.646091	0.103537	0.464278	0.0667148	1
Abie27	Picea abies	Y	10	0.940952	0.176157	0.573326	0.00920588	1.03571
Abie28	Picea abies	N	10	0.729031	0.0545849	0.59582	0.044077	1
Abie29	Picea abies	N	10	1.08333	0.144338	0.869721	0.0062746	0.833333
Abie31	Picea abies	N	10	0.609053	0.0142556	0.807407	0.348778	1
Abie32	Picea abies	N	10	0.754289	0.398826	0.723334	0.0876774	0.8125
Sylv33	Pinus sylvestris	N	10	1.09153	0.281737	1	0	1
Sylv34	Pinus sylvestris	N	10	1.01432	0.0598184	0.96233	0.259716	1
Sylv35	Pinus sylvestris	N	10	1.21746	0.0614144	0.912023	0.108973	1.08824
Sylv36	Pinus sylvestris	Y	10	1.00195	0.1082	1	0	1
Sylv37	Pinus sylvestris	Y	10	0.930041	0.121172	0.844444	0.341066	1
Sylv38	Pinus sylvestris	Y	10	0.55144	0.0142556	0.576132	0.114711	1
Sitch40	Picea sitchensis	N	10	1.03704	0.279623	0.81065	0.0117578	0.9
Sitch41	Picea sitchensis	N	10	1.04762	0.0824786	0.850706	0.0440783	1.1
Sitch42	Picea sitchensis	N	10	1.04167	0.132492	0.758912	0.0229701	1
Sitch45	Picea sitchensis	N	10	0.884259	0.1114	0.730526	0.0775552	1
Sitch46	Picea sitchensis	N	10	1.04537	0.126086	0.954733	0.0142556	1.08571
Sitch47	Picea sitchensis	N	10	1.13333	0.11547	0.811954	0.0510398	NA
Sitch48	Picea sitchensis	N	10	1.05333	0.128582	0.855967	0.0513992	0.970588
Jeff50	Pinus jeffreyi	N	10	1.00478	0.0870169	0.794622	0.0253061	1.04
Jeff51	Pinus jeffreyi	Y	10	0.960784	0.0679236	0.757314	0.043341	NA
Jeff55	Pinus jeffreyi	N	10	1.15385	0.266469	0.765347	0.0647225	1.09091
Jeff56	Pinus jeffreyi	Y	10	0.793163	0.0158612	0.464208	0.00855379	1
Jeff57	Pinus jeffreyi	N	10	0.982456	0.0303869	0.722976	0.0553027	1.7
Jeff58	Pinus jeffreyi	N	10	1.04342	0.0381251	0.803376	0.0129253	1
Jeff59	Pinus jeffreyi	Y	10	0.942015	0.00498736	0.801747	0.0602793	1
Jeff61	Pinus jeffreyi	Y	10	0.984848	0.0262432	NA	NA	0.782609
Jeff62	Pinus jeffreyi	N	10	1.01659	0.0717993	0.75431	0.0183487	0.9375
Jeff63	Pinus jeffreyi	N	10	1.09748	0.32024	0.755613	0.0106344	0.846154
Jeff64	Pinus jeffreyi	N	10	1.01587	0.0274929	0.789114	0.101255	0.916667
Jeff65	Pinus jeffreyi	Y	10	1.13675	0.174535	0.767923	0.0526071	1
Jeff67	Pinus jeffreyi	N	10	0.98705	0.0412132	0.788352	0.0127211	0.955556
Peuc68	Pinus peuce	Y	10	0.91339	0.13484	0.636374	0.0635037	1

## Sheet: RawForRStatistics
SampID	TreeSp	HavDNA	SampDate	Timedays	FR1ab	FR2ab	FR3ab	PR1ab	PR2ab	PR3ab	Fctrlab
Omori01	Picea omorika	Y	03.05.18	3	1	0.591549	0.85	0.882353	1	1	1
Omori02	Picea omorika	Y	03.05.18	3	0.714286	0.55	0.418182	0.8	1.07143	1.13333	1.075
Omori03	Picea omorika	Y	03.05.18	3	1.16667	1.83333	1.16667	0.9375	1.18182	1.06667	1
Omori04	Picea omorika	N	03.05.18	3	0.857143	1	1	1.05556	1	0.818182	1.09091
Omori05	Picea omorika	N	03.05.18	3	1	1	1	1.1	0.818182	1	0.923077
Omori06	Picea omorika	N	03.05.18	3	0.857143	0.833333	1	0.857143	0.857143	1.08333	0.875
Omori07	Picea omorika	Y	03.05.18	3	1.16667	0.75	1.16667	1	1.2	0.833333	1
Omori08	Picea omorika	Y	03.05.18	3	0.909091	1	0.8	0.933333	0.857143	0.727273	7
Omori09	Picea omorika	N	03.05.18	3	0.555556	1	1	0.8	0.75	1.22222	10.9091
Glau13	Picea glauca	Y	03.05.18	3	0.9	0.9	1.11111	1.45455	0.857143	0.9	6
Glau14	Picea glauca	N	03.05.18	3	NA	NA	NA	1	1.2	1	0
Glau15	Picea glauca	N	03.05.18	3	1.2	1.2	1	0.789474	1.14286	0.833333	2.94118
Glau16	Picea glauca	N	03.05.18	3	1	NA	NA	0.7	2	NA	0
Glau17	Picea glauca	Y	03.05.18	3	2.42857	0.777778	1.14286	0.9	1.1	0.909091	4.21053
Glau18	Picea glauca	Y	03.05.18	3	1	1	1	0.866667	0.818182	1.25	4.5
Glau19	Picea glauca	N	03.05.18	3	1	NA	NA	1.2	1.2	1	0
Glau20	Picea glauca	N	03.05.18	3	NA	NA	NA	1	1	0.75	0
Glau21	Picea glauca	Y	03.05.18	3	1	0.9	1	0.928571	0.916667	1	4.78261
Abie22	Picea abies	N	03.05.18	3	NA	NA	NA	0.833333	1	1	0
Abie23	Picea abies	Y	03.05.18	3	1	1	0.833333	1.25	0.75	1	3.6
Abie24	Picea abies	N	03.05.18	3	NA	NA	NA	1.16667	0.888889	1	0
Abie25	Picea abies	N	03.05.18	3	NA	NA	NA	0.933333	1	1.36364	0
Abie26	Picea abies	Y	03.05.18	3	1.04762	1.05	1	1.1	0.888889	0.9	7.5
Abie27	Picea abies	Y	03.05.18	3	1.375	0.875	1	0.75	1.125	1.11111	0
Abie28	Picea abies	N	03.05.18	3	1.09091	0.916667	1.1	1.15385	1	0.888889	4
Abie29	Picea abies	N	03.05.18	3	NA	NA	NA	1.4	1.18182	1.1	2.25806
Abie30	Picea abies	N	03.05.18	3	NA	NA	NA	0.833333	1	0.833333	0
Abie31	Picea abies	N	03.05.18	3	1	0.964286	0.952381	0.857143	0.909091	1.16667	7.57576
Abie32	Picea abies	N	03.05.18	3	1.16667	1.2	1	0.8	0.818182	1.15385	2.05882
Sylv33	Pinus sylvestris	N	03.05.18	3	0.884615	1.06667	1.14286	0.9	1	0.909091	10.2857
Sylv34	Pinus sylvestris	N	03.05.18	3	0.5	0.759259	0.88	0.928571	0.611111	0.866667	9.72222
Sylv35	Pinus sylvestris	N	03.05.18	3	NA	NA	NA	1.125	1.11111	1	0
Sylv36	Pinus sylvestris	Y	03.05.18	3	0.833333	0.8	0.545455	0.916667	0.7	0.666667	13.4211
Sylv37	Pinus sylvestris	Y	03.05.18	3	0.876923	0.852459	0.85	0.545455	0.7	0.909091	13.0769
Sylv38	Pinus sylvestris	Y	03.05.18	3	1.03333	1.03226	1	0.909091	1	1	8.5
Sitch39	Picea sitchensis	N	03.05.18	3	1.16667	NA	NA	1.2	1.2	0.857143	0
Sitch40	Picea sitchensis	N	03.05.18	3	NA	NA	NA	0.8	1	0.875	0
Sitch41	Picea sitchensis	N	03.05.18	3	NA	1	0.833333	1.06667	0.923077	1.07143	0
Sitch42	Picea sitchensis	N	03.05.18	3	1	1	0.833333	1	1	1	1.13636
Sitch43	Picea sitchensis	N	03.05.18	3	NA	1	NA	0.923077	1	0.866667	0
Sitch44	Picea sitchensis	N	03.05.18	3	NA	NA	NA	0.833333	1.4	1	0
Sitch45	Picea sitchensis	N	03.05.18	3	0.714286	1	0.9375	1.16667	0.875	0.9	0
Sitch46	Picea sitchensis	N	03.05.18	3	1.4	1	1	0.866667	1.2	1	1.25
Sitch47	Picea sitchensis	N	03.05.18	3	NA	NA	NA	1.28571	1.16667	0.857143	0
Sitch48	Picea sitchensis	N	03.05.18	3	1	1.2	1	1	1.1	1.18182	2.8
Jeff49	Pinus jeffreyi	Y	03.05.18	3	0.75	NA	NA	NA	1	0.888889	0.784314
Jeff50	Pinus jeffreyi	N	03.05.18	3	1.11111	1	1.1	1.27273	0.647059	0.909091	2.30769
Jeff51	Pinus jeffreyi	Y	03.05.18	3	1	0.705882	1	0.857143	1	0.928571	3.77358
Jeff53	Pinus jeffreyi	N	03.05.18	3	0.976744	1.25	1.09091	0.875	0.875	1.14286	0
Jeff54	Pinus jeffreyi	N	03.05.18	3	0.888889	1.5	1	0.777778	1	1.2	1.81818
Jeff55	Pinus jeffreyi	N	03.05.18	3	NA	1.25	NA	1.57143	0.857143	1.16667	1.07143
Jeff56	Pinus jeffreyi	Y	03.05.18	3	0.933333	0.8125	1.06667	1.28571	1	1	2.63158
Jeff57	Pinus jeffreyi	N	03.05.18	3	0.75	1.16667	1.14286	0.857143	1.2	1	1.03448
Jeff58	Pinus jeffreyi	N	03.05.18	3	NA	1	NA	1	1	1.2	0
Jeff59	Pinus jeffreyi	Y	03.05.18	3	NA	1.4	NA	1	1	0.857143	1
Jeff60	Pinus jeffreyi	Y	03.05.18	3	NA	NA	NA	0.875	1	1	0.983607
Jeff61	Pinus jeffreyi	Y	03.05.18	3	1	1	1	1.16667	1	1.14286	1.29032
Jeff62	Pinus jeffreyi	N	03.05.18	3	1	1	1.14286	1.14286	0.75	1.33333	0.952381
Jeff63	Pinus jeffreyi	N	03.05.18	3	NA	1	1	0.857143	1	1	0
Jeff64	Pinus jeffreyi	N	03.05.18	3	1.125	0.888889	1	1	0.857143	1.16667	1.38462
Jeff65	Pinus jeffreyi	Y	03.05.18	3	1.33333	NA	NA	1	1	1.33333	0
Jeff66	Pinus jeffreyi	N	03.05.18	3	NA	NA	NA	1	0.8	1	0
Jeff67	Pinus jeffreyi	N	03.05.18	3	0.75	0.833333	0.909091	1.07692	1.16667	0.777778	1.91176
Peuc68	Pinus peuce	Y	03.05.18	3	1.22222	1	1.18182	1	0.7	0.857143	1.5942
Peuc69	Pinus peuce	Y	03.05.18	3	NA	NA	NA	0.888889	1	0.833333	0
Omori01	Picea omorika	Y	07.05.18	7	1	1	1.08	0.888889	0.904762	0.76	1
Omori02	Picea omorika	Y	07.05.18	7	1	0.898734	0.73913	1	1.73684	1.09091	0.960784
Omori03	Picea omorika	Y	07.05.18	7	1.125	1.2	0.909091	0.87037	0.877551	0.814815	NA
Omori04	Picea omorika	N	07.05.18	7	1.2381	1	0.52381	0.738462	0.8	0.783333	1.05
Omori05	Picea omorika	N	07.05.18	7	1.03846	0.958333	1	0.84	0.737705	1.04545	0.933333
Omori06	Picea omorika	N	07.05.18	7	1.27273	0.846154	1	0.8125	0.826087	0.633333	1
Omori07	Picea omorika	Y	07.05.18	7	1	1	1	1.09375	1.03333	1	1.0625
Omori08	Picea omorika	Y	07.05.18	7	1.2	1	1.03333	0.666667	0.868421	0.719298	1.0625
Omori09	Picea omorika	N	07.05.18	7	0.857143	1.04545	0.96	0.843137	0.803571	1	1.03571
Glau13	Picea glauca	Y	07.05.18	7	1.05	1	1.04545	0.762712	0.807018	0.86	1.08696
Glau14	Picea glauca	N	07.05.18	7	0.916667	NA	NA	0.705882	1.1875	1.13333	NA
Glau15	Picea glauca	N	07.05.18	7	1.83333	1.125	1	0.80303	0.782609	0.819672	0.8
Glau16	Picea glauca	N	07.05.18	7	1	1	1	0.891304	0.888889	0.916667	1.09091
Glau17	Picea glauca	Y	07.05.18	7	1.04762	1.04348	1.04762	0.862745	0.954545	0.763636	1
Glau18	Picea glauca	Y	07.05.18	7	1.1	1.09091	1	0.727273	0.851064	0.9	1
Glau19	Picea glauca	N	07.05.18	7	1.14286	1	1	1.18182	1	0.711111	1
Glau20	Picea glauca	N	07.05.18	7	NA	0.740741	NA	0.9	0.588235	1	NA
Glau21	Picea glauca	Y	07.05.18	7	1	0.923077	0.928571	0.719298	0.901961	0.836364	0.965517
Abie22	Picea abies	N	07.05.18	7	NA	NA	NA	0.925926	0.96875	1.07692	NA
Abie23	Picea abies	Y	07.05.18	7	1.05882	0.954545	0.954545	0.698113	0.804348	0.701754	1.08333
Abie24	Picea abies	N	07.05.18	7	0.833333	1	NA	0.967742	0.815789	0.928571	1
Abie25	Picea abies	N	07.05.18	7	1.33333	1	1	0.833333	0.87037	0.763636	0.888889
Abie26	Picea abies	Y	07.05.18	7	0.95	0.633333	0.754098	0.652174	0.618182	0.607143	1
Abie27	Picea abies	Y	07.05.18	7	1.19048	0.96	1	0.896552	0.947368	1.08571	1
Abie28	Picea abies	N	07.05.18	7	0.945946	0.971429	1	0.754386	0.688525	0.897436	0.868421
Abie29	Picea abies	N	07.05.18	7	1.2	NA	NA	0.909091	0.9	0.849057	0.8
Abie30	Picea abies	N	07.05.18	7	NA	NA	NA	0.9375	0.911765	0.8	NA
Abie31	Picea abies	N	07.05.18	7	0.617284	0.64	0.649351	0.688889	0.6	0.866667	1
Abie32	Picea abies	N	07.05.18	7	0.45	1	1.1	0.927273	0.979592	1.02439	0.666667
Sylv33	Pinus sylvestris	N	07.05.18	7	0.793103	1.06667	0.875	0.753086	0.802469	1	1
Sylv34	Pinus sylvestris	N	07.05.18	7	0.962963	1.14085	1.20896	0.911765	1.1	0.810811	1
Sylv35	Pinus sylvestris	N	07.05.18	7	NA	NA	NA	0.975	0.865385	0.930233	1
Sylv36	Pinus sylvestris	Y	07.05.18	7	0.894737	1	1.11111	1	1	1	1
Sylv37	Pinus sylvestris	Y	07.05.18	7	1	0.963636	0.985915	1.05263	0.196721	0.909091	1
Sylv38	Pinus sylvestris	Y	07.05.18	7	0.565789	0.586667	0.625	0.484848	0.537313	0.553846	1
Sitch39	Picea sitchensis	N	07.05.18	7	1.16667	0.833333	NA	0.925	1.02941	0.9	NA
Sitch40	Picea sitchensis	N	07.05.18	7	0.857143	1	1.2	1.06667	1.0303	0.95	0.888889
Sitch41	Picea sitchensis	N	07.05.18	7	0.857143	1	0.875	0.822581	0.79661	0.816667	1
Sitch42	Picea sitchensis	N	07.05.18	7	1	0.888889	1	1.03226	0.941176	0.970588	1
Sitch43	Picea sitchensis	N	07.05.18	7	0.75	1.16667	NA	0.770492	0.774648	0.827586	NA
Sitch44	Picea sitchensis	N	07.05.18	7	NA	NA	1	0.85	0.90625	1.06897	NA
Sitch45	Picea sitchensis	N	07.05.18	7	0.714286	1.16667	0.9375	1	0.9375	0.930233	1
Sitch46	Picea sitchensis	N	07.05.18	7	1	1	1.14286	0.924528	0.849057	0.909091	1
Sitch47	Picea sitchensis	N	07.05.18	7	1	1.25	1	0.8	0.947368	0.945946	NA
Sitch48	Picea sitchensis	N	07.05.18	7	1.05	1.22222	1.11111	0.803571	0.88	0.92	0.846154
Jeff49	Pinus jeffreyi	Y	07.05.18	7	0.875	NA	NA	1.01408	0.969697	1.02941	1
Jeff50	Pinus jeffreyi	N	07.05.18	7	1.125	1	0.947368	0.941176	0.913043	0.836364	1.11111
Jeff51	Pinus jeffreyi	Y	07.05.18	7	1.25	0.965517	1.16667	0.826087	0.779661	0.821429	NA
Jeff53	Pinus jeffreyi	N	07.05.18	7	0.978723	1.05882	1.04545	0.833333	1.09091	0.97619	NA
Jeff54	Pinus jeffreyi	N	07.05.18	7	1	1.21429	1.09091	1.02703	0.967742	0.972222	1.1
Jeff55	Pinus jeffreyi	N	07.05.18	7	1	1.14286	1.16667	1.03333	1.02857	0.9	1
Jeff56	Pinus jeffreyi	Y	07.05.18	7	1.05128	1.0625	1	0.673077	0.888889	0.651163	0.974359
Jeff57	Pinus jeffreyi	N	07.05.18	7	1	1.08333	1.07692	1	1.14286	1	0.8
Jeff58	Pinus jeffreyi	N	07.05.18	7	1	1	1.22222	1.05	0.96	0.92	0.888889
Jeff59	Pinus jeffreyi	Y	07.05.18	7	0.833333	1	0.9	0.8	0.964286	1	1.09091
Jeff60	Pinus jeffreyi	Y	07.05.18	7	NA	1.28571	NA	1	0.787879	1.19048	0.833333
Jeff61	Pinus jeffreyi	Y	07.05.18	7	1.09091	1.09091	1.11111	0.939394	1.03333	1.06667	0.764706
Jeff62	Pinus jeffreyi	N	07.05.18	7	0.894737	1	1.07143	0.95	0.921053	0.904762	0.916667
Jeff63	Pinus jeffreyi	N	07.05.18	7	1	0.928571	0.846154	1.24	0.84	1.17391	1
Jeff64	Pinus jeffreyi	N	07.05.18	7	1	1	1	1	1.08333	0.875	1
Jeff65	Pinus jeffreyi	Y	07.05.18	7	1.33333	NA	1.25	1.07692	1.03448	0.882353	1
Jeff66	Pinus jeffreyi	N	07.05.18	7	NA	NA	NA	0.884615	0.9	0.894737	NA
Jeff67	Pinus jeffreyi	N	07.05.18	7	1.03448	0.96	0.923077	0.796296	0.766667	0.789474	1.15152
Peuc68	Pinus peuce	Y	07.05.18	7	0.884615	0.511628	1.03846	0.821429	1.15556	0.92	1.04348
Peuc69	Pinus peuce	Y	07.05.18	7	NA	NA	NA	0.925926	1	1.03704	NA
Omori01	Picea omorika	Y	11.05.18	10	1	1	1	1	0.8	0.733333	1
Omori02	Picea omorika	Y	11.05.18	10	1	1	1.07042	0.943396	1	1.18182	0.955556
Omori03	Picea omorika	Y	11.05.18	10	1.25	1.3	1	0.814815	0.794872	0.844156	1.45455
Omori04	Picea omorika	N	11.05.18	10	1.03846	1	0.642857	0.864198	0.876543	0.779221	1
Omori05	Picea omorika	N	11.05.18	10	0.96875	1	1	0.769231	0.792208	0.807692	1
Omori06	Picea omorika	N	11.05.18	10	1	1.2	0.882353	0.925926	0.987654	0.884615	0.952381
Omori07	Picea omorika	Y	11.05.18	10	0.954545	1	1.09524	0.777778	0.835821	0.727273	0.96
Omori08	Picea omorika	Y	11.05.18	10	1.15152	0.926829	0.860465	0.583333	0.666667	0.573333	0.978261
Omori09	Picea omorika	N	11.05.18	10	0.805556	0.925926	0.875	0.864198	0.814815	0.705128	1.04651
Glau13	Picea glauca	Y	11.05.18	10	1	0.733333	0.896552	0.555556	0.567901	0.525641	0.974359
Glau14	Picea glauca	N	11.05.18	10	0.956522	NA	NA	0.836735	0.888889	0.854167	NA
Glau15	Picea glauca	N	11.05.18	10	1.57143	1.11111	1	0.876543	0.925926	0.864198	0.909091
Glau16	Picea glauca	N	11.05.18	10	1	1	1	0.802469	0.884615	1.06579	1.08333
Glau17	Picea glauca	Y	11.05.18	10	0.966667	0.861111	0.961538	0.789474	0.630137	0.653846	1
Glau18	Picea glauca	Y	11.05.18	10	1.24	0.914286	0.935484	0.765432	0.705128	0.814815	1.03226
Glau19	Picea glauca	N	11.05.18	10	1	1	1.125	0.807018	0.86	0.836066	0.875
Glau20	Picea glauca	N	11.05.18	10	NA	NA	1.2	0.818182	NA	0.794118	1.2
Glau21	Picea glauca	Y	11.05.18	10	0.933333	0.939394	0.903226	0.592593	0.597403	0.602564	0.875
Abie22	Picea abies	N	11.05.18	10	1	1	0.875	0.842105	0.927273	0.921569	1
Abie23	Picea abies	Y	11.05.18	10	0.962963	0.885714	0.90625	0.728395	0.604938	0.654321	1.02703
Abie24	Picea abies	N	11.05.18	10	0.857143	1	1	0.819444	0.765625	0.710145	1
Abie25	Picea abies	N	11.05.18	10	0.888889	0.875	0.777778	0.876543	0.864198	0.864198	1
Abie26	Picea abies	Y	11.05.18	10	0.765432	0.580247	0.592593	0.540984	0.419753	0.432099	1
Abie27	Picea abies	Y	11.05.18	10	1.08	1	0.742857	0.571429	0.583333	0.565217	1.03571
Abie28	Picea abies	N	11.05.18	10	0.683333	0.714286	0.789474	0.64557	0.580247	0.561644	1
Abie29	Picea abies	N	11.05.18	10	1.25	1	1	0.868421	0.876543	0.864198	0.833333
Abie30	Picea abies	N	11.05.18	10	NA	NA	NA	0.777778	0.677419	0.785714	NA
Abie31	Picea abies	N	11.05.18	10	0.617284	0.592593	0.617284	0.688889	0.533333	1.2	1
Abie32	Picea abies	N	11.05.18	10	0.294118	1	0.96875	0.679012	0.824324	0.666667	0.8125
Sylv33	Pinus sylvestris	N	11.05.18	10	0.828571	1.05714	1.38889	1	1	1	1
Sylv34	Pinus sylvestris	N	11.05.18	10	0.962963	1.08	1	0.891892	1.25	0.745098	1
Sylv35	Pinus sylvestris	N	11.05.18	10	1.16667	1.2	1.28571	0.790123	1	0.945946	1.08824
Sylv36	Pinus sylvestris	Y	11.05.18	10	0.894737	1	1.11111	1	1	1	1
Sylv37	Pinus sylvestris	Y	11.05.18	10	1	0.790123	1	1.08	0.453333	1	1
Sylv38	Pinus sylvestris	Y	11.05.18	10	0.54321	0.54321	0.567901	0.444444	0.62963	0.654321	1
Sitch39	Picea sitchensis	N	11.05.18	10	1.16667	1	NA	0.797101	0.80303	0.833333	0.875
Sitch40	Picea sitchensis	N	11.05.18	10	0.777778	1	1.33333	0.816667	0.818182	0.797101	0.9
Sitch41	Picea sitchensis	N	11.05.18	10	1.14286	1	1	0.888889	0.802469	0.860759	1.1
Sitch42	Picea sitchensis	N	11.05.18	10	1.125	1.11111	0.888889	0.777778	0.765625	0.733333	1
Sitch43	Picea sitchensis	N	11.05.18	10	0.75	1.16667	NA	0.802469	0.925926	0.876543	0.8
Sitch44	Picea sitchensis	N	11.05.18	10	NA	NA	1	0.9	0.833333	0.830508	NA
Sitch45	Picea sitchensis	N	11.05.18	10	0.777778	0.875	1	0.819672	0.678571	0.693333	1
Sitch46	Picea sitchensis	N	11.05.18	10	1.125	0.9	1.11111	0.962963	0.938272	0.962963	1.08571
Sitch47	Picea sitchensis	N	11.05.18	10	1	1.2	1.2	0.803571	0.765625	0.866667	NA
Sitch48	Picea sitchensis	N	11.05.18	10	0.96	1	1.2	0.814815	0.839506	0.91358	0.970588
Jeff49	Pinus jeffreyi	Y	11.05.18	10	NA	NA	NA	NA	0.813559	0.852459	0.666667
Jeff50	Pinus jeffreyi	N	11.05.18	10	1.10526	0.954545	0.954545	0.766234	0.802817	0.814815	1.04
Jeff51	Pinus jeffreyi	Y	11.05.18	10	0.882353	1	1	0.753425	0.802469	0.716049	NA
Jeff53	Pinus jeffreyi	N	11.05.18	10	NA	1	0.933333	NA	0.8	0.732394	NA
Jeff54	Pinus jeffreyi	N	11.05.18	10	NA	NA	NA	NA	NA	NA	0.88
Jeff55	Pinus jeffreyi	N	11.05.18	10	1	1.46154	1	0.709677	0.75	0.836364	1.09091
Jeff56	Pinus jeffreyi	Y	11.05.18	10	0.807018	0.775862	0.79661	0.472973	0.463768	0.455882	1
Jeff57	Pinus jeffreyi	N	11.05.18	10	1	1	0.947368	0.707692	0.676923	0.784314	1.7
Jeff58	Pinus jeffreyi	N	11.05.18	10	1	1.05882	1.07143	0.788462	0.810345	0.811321	1
Jeff59	Pinus jeffreyi	Y	11.05.18	10	0.941176	0.947368	0.9375	0.836364	0.732143	0.836735	1
Jeff60	Pinus jeffreyi	Y	11.05.18	10	NA	1.07692	NA	0.79661	0.87931	0.960784	1
Jeff61	Pinus jeffreyi	Y	11.05.18	10	1	0.954545	1	0.68254	0.730159	NA	0.782609
Jeff62	Pinus jeffreyi	N	11.05.18	10	1.09524	0.954545	1	0.734375	0.758065	0.770492	0.9375
Jeff63	Pinus jeffreyi	N	11.05.18	10	1.46667	0.894737	0.931034	0.766667	0.745455	0.754717	0.846154
Jeff64	Pinus jeffreyi	N	11.05.18	10	1	1.04762	1	0.672414	0.853659	0.84127	0.916667
Jeff65	Pinus jeffreyi	Y	11.05.18	10	1.33333	1	1.07692	0.758621	0.824561	0.720588	1
Jeff66	Pinus jeffreyi	N	11.05.18	10	NA	NA	NA	0.910256	0.859375	0.91358	NA
Jeff67	Pinus jeffreyi	N	11.05.18	10	1.03448	0.96	0.966667	0.78481	0.802469	0.777778	0.955556
Peuc68	Pinus peuce	Y	11.05.18	10	1.03333	0.767442	0.939394	0.567901	0.693333	0.647887	1
Peuc69	Pinus peuce	Y	11.05.18	10	NA	0	NA	0.792453	0.839286	0.781818	NA

## Sheet: Sheet7
Timedays	MeanFab	MeanPab	StdDevFab	StdDevPab
3	0.81385	0.960784	0.206611	0.0679236
3	0.560823	1.00159	0.148348	0.177302
3	1.38889	1.06199	0.3849	0.122226
3	0.952381	0.957912	0.0824786	0.124158
3	1	0.972727	0	0.142875
3	0.896825	0.93254	0.0901414	0.130591
3	1.02778	1.01111	0.240563	0.183586
3	0.90303	0.83925	0.100138	0.104189
3	0.851852	0.924074	0.2566	0.259411
3	NA	0.918415	NA	0.00807483
3	NA	1.16667	NA	0.166667
3	NA	1.1254	NA	0.217194
3	0.97037	1.07056	0.121885	0.333228
3	NA	1.06667	NA	0.11547
3	1.13333	0.921888	0.11547	0.192617
3	NA	NA	NA	NA
3	1.44974	0.969697	0.867128	0.112937
3	1	0.978283	0	0.236559
3	NA	1.13333	NA	0.11547
3	NA	0.916667	NA	0.144338
3	0.966667	0.948413	0.057735	0.0450707
3	NA	0.944444	NA	0.096225
3	0.944444	1	0.096225	0.25
3	NA	1.01852	NA	0.139812
3	NA	1.09899	NA	0.231602
3	1.03254	0.962963	0.0282053	0.118808
3	1.08333	0.99537	0.260208	0.21261
3	1.03586	1.01425	0.103323	0.133052
3	NA	1.22727	NA	0.155079
3	NA	0.888889	NA	0.096225
3	0.972222	0.977633	0.0247817	0.165755
3	1.12222	0.924009	0.107152	0.199252
3	1.03138	0.936364	0.132688	0.0552978
3	0.713086	0.802116	0.194162	0.168286
3	NA	1.0787	NA	0.0685123
3	0.726263	0.761111	0.157469	0.135742
3	0.859794	0.718182	0.0148851	0.182499
3	1.02186	0.969697	0.0189422	0.0524864
3	NA	1.08571	NA	0.197949
3	NA	0.891667	NA	0.101036
3	NA	1.02039	NA	0.0843098
3	0.944444	1	0.096225	0
3	NA	0.929915	NA	0.0669291
3	NA	1.07778	NA	0.29123
3	0.883929	0.980556	0.150202	0.161661
3	1.13333	1.02222	0.23094	0.167774
3	NA	1.10317	NA	0.221228
3	1.06667	1.09394	0.11547	0.0910605
3	NA	NA	NA	NA
3	1.07037	0.942959	0.0611952	0.314206
3	0.901961	0.928571	0.169809	0.0714286
3	1.10588	0.964286	0.137242	0.154647
3	1.12963	0.992593	0.325526	0.211209
3	NA	1.19841	NA	0.358199
3	0.9375	1.09524	0.127135	0.164957
3	1.01984	1.01905	0.233992	0.17222
3	NA	1.06667	NA	0.11547
3	NA	0.952381	NA	0.0824786
3	NA	0.958333	NA	0.0721688
3	1	1.10317	0	0.0901414
3	1.04762	1.0754	0.0824786	0.29746
3	NA	0.952381	NA	0.0824786
3	1.00463	1.00794	0.118124	0.154914
3	NA	1.11111	NA	0.19245
3	NA	0.933333	NA	0.11547
3	0.830808	1.00712	0.0795755	0.203624
3	1.13468	0.852381	0.118373	0.150057
3	NA	0.907407	NA	0.0848625

## Sheet: PathogenCtrl
PathRep	Timedays	Pctrlab	Time	PctrlabMean	PctrlabSD
1	3	1.1	3	0.962524	0.082425
2	3	1	7	0.99902	0.0225491
3	3	0.888889	10	1	0
4	3	1
5	3	1.08333
6	3	0.875
7	3	0.833333
8	3	1
9	3	1
10	3	0.894737
11	3	0.9375
12	3	0.9375
1	7	1
2	7	0.958333
3	7	1
4	7	1.02
5	7	1.01887
6	7	1.01923
7	7	0.981481
8	7	1.01639
9	7	0.985714
10	7	0.972603
11	7	1.03077
12	7	0.984848
1	10	1
2	10	1
3	10	1
4	10	1
5	10	1
6	10	1
7	10	1
8	10	1
9	10	1
10	10	1
11	10	1
12	10	1

## Sheet: RawData
SampID	FungiNo	TreeSp	HavDNA	SampDate	Timedays	FR1alpha	FR1beta	FR1ab	FR2alpha	FR2beta	FR2ab	FR3alpha	FR3beta	FR3ab	Fctrlalpha	Fctrlbeta	Fctrlab	PR1alpha	PR1beta	PR1ab	PR2alpha	PR2beta	PR2ab	PR3alpha	PR3beta	PR3ab	Pctrlalpha	Pctrlbeta	Pctrlab
Omori01	1	Picea omorika	Y	03.05.18	3	7.1	7.1	1	4.2	7.1	0.591549	5.1	6	0.85	5.1	5.1	1	1.5	1.7	0.882353	1.2	1.2	1	1.3	1.3	1	1.1	1	1.1
Omori02	2	Picea omorika	Y	03.05.18	3	3	4.2	0.714286	3.3	6	0.55	2.3	5.5	0.418182	4.3	4	1.075	1.2	1.5	0.8	1.5	1.4	1.07143	1.7	1.5	1.13333	0.8	0.8	1
Omori03	3	Picea omorika	Y	03.05.18	3	0.7	0.6	1.16667	1.1	0.6	1.83333	0.7	0.6	1.16667	0.8	0.8	1	1.5	1.6	0.9375	1.3	1.1	1.18182	1.6	1.5	1.06667	0.8	0.9	0.888889
Omori04	4	Picea omorika	N	03.05.18	3	1.2	1.4	0.857143	1	1	1	1	1	1	1.2	1.1	1.09091	1.9	1.8	1.05556	1.7	1.7	1	1.8	2.2	0.818182	1.1	1.1	1
Omori05	5	Picea omorika	N	03.05.18	3	1.1	1.1	1	1.2	1.2	1	1	1	1	1.2	1.3	0.923077	1.1	1	1.1	1.8	2.2	0.818182	1.5	1.5	1	1.3	1.2	1.08333
Omori06	6	Picea omorika	N	03.05.18	3	0.6	0.7	0.857143	0.5	0.6	0.833333	0.6	0.6	1	0.7	0.8	0.875	1.8	2.1	0.857143	1.8	2.1	0.857143	1.3	1.2	1.08333	0.7	0.8	0.875
Omori07	7	Picea omorika	Y	03.05.18	3	0.7	0.6	1.16667	0.6	0.8	0.75	0.7	0.6	1.16667	0.9	0.9	1	0.6	0.6	1	0.6	0.5	1.2	0.5	0.6	0.833333	1.5	1.8	0.833333
Omori08	8	Picea omorika	Y	03.05.18	3	1	1.1	0.909091	0.9	0.9	1	0.8	1	0.8	0.7	0.1	7	1.4	1.5	0.933333	1.2	1.4	0.857143	0.8	1.1	0.727273	2	2	1
Omori09	9	Picea omorika	N	03.05.18	3	1	1.8	0.555556	1	1	1	1	1	1	1.2	0.11	10.9091	0.8	1	0.8	0.9	1.2	0.75	1.1	0.9	1.22222	1.3	1.3	1
Glau13	13	Picea glauca	Y	03.05.18	3	0.9	1	0.9	0.9	1	0.9	1	0.9	1.11111	0.9	0.15	6	1.6	1.1	1.45455	1.2	1.4	0.857143	0.9	1	0.9	NA	NA	#VALUE!
Glau14	14	Picea glauca	N	03.05.18	3	0	0	#DIV/0!	0	0	#DIV/0!	0	0	#DIV/0!	0	0.16	0	0.6	0.6	1	0.6	0.5	1.2	0.5	0.5	1	NA	NA	#VALUE!
Glau15	15	Picea glauca	N	03.05.18	3	0.6	0.5	1.2	0.6	0.5	1.2	0.5	0.5	1	0.5	0.17	2.94118	1.5	1.9	0.789474	1.6	1.4	1.14286	1.5	1.8	0.833333	NA	NA	#VALUE!
Glau16	16	Picea glauca	N	03.05.18	3	0.5	0.5	1	0	0	#DIV/0!	0	0	#DIV/0!	0	0.18	0	0.7	1	0.7	1.8	0.9	2	0	0	#DIV/0!	NA	NA	#VALUE!
Glau17	17	Picea glauca	Y	03.05.18	3	1.7	0.7	2.42857	0.7	0.9	0.777778	0.8	0.7	1.14286	0.8	0.19	4.21053	0.9	1	0.9	1.1	1	1.1	1	1.1	0.909091	NA	NA	#VALUE!
Glau18	18	Picea glauca	Y	03.05.18	3	1	1	1	1.1	1.1	1	1.1	1.1	1	0.9	0.2	4.5	1.3	1.5	0.866667	0.9	1.1	0.818182	1	0.8	1.25	NA	NA	#VALUE!
Glau19	19	Picea glauca	N	03.05.18	3	0.6	0.6	1	0	0	#DIV/0!	0	0	#DIV/0!	0	0.21	0	0.6	0.5	1.2	0.6	0.5	1.2	0.5	0.5	1	NA	NA	#VALUE!
Glau20	20	Picea glauca	N	03.05.18	3	0	0	#DIV/0!	0	0	#DIV/0!	0	0	#DIV/0!	0	0.22	0	0.6	0.6	1	0.6	0.6	1	0.6	0.8	0.75	NA	NA	#VALUE!
Glau21	21	Picea glauca	Y	03.05.18	3	0.9	0.9	1	0.9	1	0.9	1.1	1.1	1	1.1	0.23	4.78261	1.3	1.4	0.928571	1.1	1.2	0.916667	1.6	1.6	1	NA	NA	#VALUE!
Abie22	22	Picea abies	N	03.05.18	3	0	0	#DIV/0!	0	0	#DIV/0!	0	0	#DIV/0!	0	0.24	0	0.5	0.6	0.833333	0.8	0.8	1	0.6	0.6	1	NA	NA	#VALUE!
Abie23	23	Picea abies	Y	03.05.18	3	0.8	0.8	1	0.9	0.9	1	1	1.2	0.833333	0.9	0.25	3.6	1.5	1.2	1.25	0.9	1.2	0.75	1	1	1	NA	NA	#VALUE!
Abie24	24	Picea abies	N	03.05.18	3	0	0	#DIV/0!	0	0	#DIV/0!	0	0	#DIV/0!	0	0.26	0	0.7	0.6	1.16667	0.8	0.9	0.888889	0.9	0.9	1	NA	NA	#VALUE!
Abie25	25	Picea abies	N	03.05.18	3	0	0	#DIV/0!	0	0	#DIV/0!	0	0	#DIV/0!	0	0.27	0	1.4	1.5	0.933333	1.3	1.3	1	1.5	1.1	1.36364	NA	NA	#VALUE!
Abie26	26	Picea abies	Y	03.05.18	3	2.2	2.1	1.04762	2.1	2	1.05	1.9	1.9	1	2.1	0.28	7.5	1.1	1	1.1	0.8	0.9	0.888889	0.9	1	0.9	NA	NA	#VALUE!
Abie27	27	Picea abies	Y	03.05.18	3	1.1	0.8	1.375	0.7	0.8	0.875	0.8	0.8	1	0	0.29	0	0.6	0.8	0.75	0.9	0.8	1.125	1	0.9	1.11111	NA	NA	#VALUE!
Abie28	28	Picea abies	N	03.05.18	3	1.2	1.1	1.09091	1.1	1.2	0.916667	1.1	1	1.1	1.2	0.3	4	1.5	1.3	1.15385	1.3	1.3	1	0.8	0.9	0.888889	NA	NA	#VALUE!
Abie29	29	Picea abies	N	03.05.18	3	0	0	#DIV/0!	0	0	#DIV/0!	0	0	#DIV/0!	0.7	0.31	2.25806	1.4	1	1.4	1.3	1.1	1.18182	1.1	1	1.1	NA	NA	#VALUE!
Abie30	30	Picea abies	N	03.05.18	3	0	0	#DIV/0!	0	0	#DIV/0!	0	0	#DIV/0!	0	0.32	0	0.5	0.6	0.833333	0.5	0.5	1	0.5	0.6	0.833333	NA	NA	#VALUE!
Abie31	31	Picea abies	N	03.05.18	3	2.6	2.6	1	2.7	2.8	0.964286	2	2.1	0.952381	2.5	0.33	7.57576	1.2	1.4	0.857143	1	1.1	0.909091	0.7	0.6	1.16667	NA	NA	#VALUE!
Abie32	32	Picea abies	N	03.05.18	3	0.7	0.6	1.16667	0.6	0.5	1.2	0.6	0.6	1	0.7	0.34	2.05882	0.8	1	0.8	0.9	1.1	0.818182	1.5	1.3	1.15385	NA	NA	#VALUE!
Sylv33	33	Pinus sylvestris	N	03.05.18	3	2.3	2.6	0.884615	3.2	3	1.06667	0.8	0.7	1.14286	3.6	0.35	10.2857	0.9	1	0.9	0.9	0.9	1	1	1.1	0.909091	NA	NA	#VALUE!
Sylv34	34	Pinus sylvestris	N	03.05.18	3	3.1	6.2	0.5	4.1	5.4	0.759259	4.4	5	0.88	3.5	0.36	9.72222	1.3	1.4	0.928571	1.1	1.8	0.611111	1.3	1.5	0.866667	NA	NA	#VALUE!
Sylv35	35	Pinus sylvestris	N	03.05.18	3	0	0	#DIV/0!	0	0	#DIV/0!	0	0	#DIV/0!	0	0.37	0	0.9	0.8	1.125	1	0.9	1.11111	0.7	0.7	1	NA	NA	#VALUE!
Sylv36	36	Pinus sylvestris	Y	03.05.18	3	1	1.2	0.833333	5.2	6.5	0.8	0.6	1.1	0.545455	5.1	0.38	13.4211	1.1	1.2	0.916667	0.7	1	0.7	0.6	0.9	0.666667	NA	NA	#VALUE!
Sylv37	37	Pinus sylvestris	Y	03.05.18	3	5.7	6.5	0.876923	5.2	6.1	0.852459	5.1	6	0.85	5.1	0.39	13.0769	0.6	1.1	0.545455	0.7	1	0.7	1	1.1	0.909091	NA	NA	#VALUE!
Sylv38	38	Pinus sylvestris	Y	03.05.18	3	3.1	3	1.03333	3.2	3.1	1.03226	3.3	3.3	1	3.4	0.4	8.5	1	1.1	0.909091	1.1	1.1	1	1.5	1.5	1	NA	NA	#VALUE!
Sitch39	39	Picea sitchensis	N	03.05.18	3	0.7	0.6	1.16667	0	0	#DIV/0!	0	0	#DIV/0!	0	0.41	0	0.6	0.5	1.2	0.6	0.5	1.2	0.6	0.7	0.857143	NA	NA	#VALUE!
Sitch40	40	Picea sitchensis	N	03.05.18	3	0	0	#DIV/0!	0	0	#DIV/0!	0	0	#DIV/0!	0	0.42	0	0.8	1	0.8	0.7	0.7	1	0.7	0.8	0.875	NA	NA	#VALUE!
Sitch41	41	Picea sitchensis	N	03.05.18	3	0	0	#DIV/0!	0.5	0.5	1	0.5	0.6	0.833333	0	0.43	0	1.6	1.5	1.06667	1.2	1.3	0.923077	1.5	1.4	1.07143	NA	NA	#VALUE!
Sitch42	42	Picea sitchensis	N	03.05.18	3	0.5	0.5	1	0.8	0.8	1	0.5	0.6	0.833333	0.5	0.44	1.13636	0.8	0.8	1	0.6	0.6	1	0.8	0.8	1	NA	NA	#VALUE!
Sitch43	43	Picea sitchensis	N	03.05.18	3	0	0	#DIV/0!	0.6	0.6	1	0	0	#DIV/0!	0	0.45	0	1.2	1.3	0.923077	2.1	2.1	1	1.3	1.5	0.866667	NA	NA	#VALUE!
Sitch44	44	Picea sitchensis	N	03.05.18	3	0	0	#DIV/0!	0	0	#DIV/0!	0	0	#DIV/0!	0	0.46	0	0.5	0.6	0.833333	0.7	0.5	1.4	0.6	0.6	1	NA	NA	#VALUE!
Sitch45	45	Picea sitchensis	N	03.05.18	3	0.5	0.7	0.714286	0.6	0.6	1	1.5	1.6	0.9375	0	0.47	0	0.7	0.6	1.16667	0.7	0.8	0.875	0.9	1	0.9	NA	NA	#VALUE!
Sitch46	46	Picea sitchensis	N	03.05.18	3	0.7	0.5	1.4	0.5	0.5	1	0.5	0.5	1	0.6	0.48	1.25	1.3	1.5	0.866667	1.2	1	1.2	1.3	1.3	1	NA	NA	#VALUE!
Sitch47	47	Picea sitchensis	N	03.05.18	3	0	0	#DIV/0!	0	0	#DIV/0!	0	0	#DIV/0!	0	0.49	0	0.9	0.7	1.28571	0.7	0.6	1.16667	0.6	0.7	0.857143	NA	NA	#VALUE!
Sitch48	48	Picea sitchensis	N	03.05.18	3	0.9	0.9	1	0.6	0.5	1.2	0.6	0.6	1	1.4	0.5	2.8	1.2	1.2	1	1.1	1	1.1	1.3	1.1	1.18182	NA	NA	#VALUE!
Jeff49	49	Pinus jeffreyi	Y	03.05.18	3	0.6	0.8	0.75	0	0	#DIV/0!	0	0	#DIV/0!	0.4	0.51	0.784314	0	0	#DIV/0!	0.6	0.6	1	0.8	0.9	0.888889	NA	NA	#VALUE!
Jeff50	50	Pinus jeffreyi	N	03.05.18	3	1	0.9	1.11111	1	1	1	1.1	1	1.1	1.2	0.52	2.30769	1.4	1.1	1.27273	1.1	1.7	0.647059	1	1.1	0.909091	NA	NA	#VALUE!
Jeff51	51	Pinus jeffreyi	Y	03.05.18	3	0.8	0.8	1	1.2	1.7	0.705882	1.5	1.5	1	2	0.53	3.77358	0.6	0.7	0.857143	1.2	1.2	1	1.3	1.4	0.928571	NA	NA	#VALUE!
Jeff53	53	Pinus jeffreyi	N	03.05.18	3	4.2	4.3	0.976744	1	0.8	1.25	1.2	1.1	1.09091	0	0.54	0	0.7	0.8	0.875	0.7	0.8	0.875	0.8	0.7	1.14286	NA	NA	#VALUE!
Jeff54	54	Pinus jeffreyi	N	03.05.18	3	0.8	0.9	0.888889	1.2	0.8	1.5	0.8	0.8	1	1	0.55	1.81818	0.7	0.9	0.777778	0.8	0.8	1	0.6	0.5	1.2	NA	NA	#VALUE!
Jeff55	55	Pinus jeffreyi	N	03.05.18	3	0	0	#DIV/0!	0.5	0.4	1.25	0	0	#DIV/0!	0.6	0.56	1.07143	1.1	0.7	1.57143	0.6	0.7	0.857143	0.7	0.6	1.16667	NA	NA	#VALUE!
Jeff56	56	Pinus jeffreyi	Y	03.05.18	3	1.4	1.5	0.933333	1.3	1.6	0.8125	1.6	1.5	1.06667	1.5	0.57	2.63158	0.9	0.7	1.28571	0.7	0.7	1	0.6	0.6	1	NA	NA	#VALUE!
Jeff57	57	Pinus jeffreyi	N	03.05.18	3	0.6	0.8	0.75	0.7	0.6	1.16667	0.8	0.7	1.14286	0.6	0.58	1.03448	0.6	0.7	0.857143	0.6	0.5	1.2	0.6	0.6	1	NA	NA	#VALUE!
Jeff58	58	Pinus jeffreyi	N	03.05.18	3	0	0	#DIV/0!	0.6	0.6	1	0	0	#DIV/0!	0	0.59	0	0.7	0.7	1	0.6	0.6	1	0.6	0.5	1.2	NA	NA	#VALUE!
Jeff59	59	Pinus jeffreyi	Y	03.05.18	3	0	0	#DIV/0!	0.7	0.5	1.4	0	0	#DIV/0!	0.6	0.6	1	0.8	0.8	1	0.6	0.6	1	0.6	0.7	0.857143	NA	NA	#VALUE!
Jeff60	60	Pinus jeffreyi	Y	03.05.18	3	0	0	#DIV/0!	0	0	#DIV/0!	0	0	#DIV/0!	0.6	0.61	0.983607	0.7	0.8	0.875	0.7	0.7	1	0.7	0.7	1	NA	NA	#VALUE!
Jeff61	61	Pinus jeffreyi	Y	03.05.18	3	0.6	0.6	1	0.6	0.6	1	0.5	0.5	1	0.8	0.62	1.29032	0.7	0.6	1.16667	0.8	0.8	1	0.8	0.7	1.14286	NA	NA	#VALUE!
Jeff62	62	Pinus jeffreyi	N	03.05.18	3	0.7	0.7	1	0.8	0.8	1	0.8	0.7	1.14286	0.6	0.63	0.952381	0.8	0.7	1.14286	0.9	1.2	0.75	1.2	0.9	1.33333	NA	NA	#VALUE!
Jeff63	63	Pinus jeffreyi	N	03.05.18	3	0	0	#DIV/0!	0.6	0.6	1	1.1	1.1	1	0	0.64	0	0.6	0.7	0.857143	0.6	0.6	1	0.6	0.6	1	NA	NA	#VALUE!
Jeff64	64	Pinus jeffreyi	N	03.05.18	3	0.9	0.8	1.125	0.8	0.9	0.888889	0.8	0.8	1	0.9	0.65	1.38462	0.7	0.7	1	0.6	0.7	0.857143	0.7	0.6	1.16667	NA	NA	#VALUE!
Jeff65	65	Pinus jeffreyi	Y	03.05.18	3	0.4	0.3	1.33333	0	0	#DIV/0!	0	0	#DIV/0!	0	0.66	0	0.7	0.7	1	0.5	0.5	1	0.8	0.6	1.33333	NA	NA	#VALUE!
Jeff66	66	Pinus jeffreyi	N	03.05.18	3	0	0	#DIV/0!	0	0	#DIV/0!	0	0	#DIV/0!	0	0.67	0	1.3	1.3	1	0.8	1	0.8	1.1	1.1	1	NA	NA	#VALUE!
Jeff67	67	Pinus jeffreyi	N	03.05.18	3	0.9	1.2	0.75	1	1.2	0.833333	1	1.1	0.909091	1.3	0.68	1.91176	1.4	1.3	1.07692	1.4	1.2	1.16667	1.4	1.8	0.777778	NA	NA	#VALUE!
Peuc68	68	Pinus peuce	Y	03.05.18	3	1.1	0.9	1.22222	1.1	1.1	1	1.3	1.1	1.18182	1.1	0.69	1.5942	1.3	1.3	1	0.7	1	0.7	1.2	1.4	0.857143	NA	NA	#VALUE!
Peuc69	69	Pinus peuce	Y	03.05.18	3	0	0	#DIV/0!	0	0	#DIV/0!	0	0	#DIV/0!	0	0.7	0	0.8	0.9	0.888889	0.6	0.6	1	0.5	0.6	0.833333	NA	NA	#VALUE!
Omori01	1	Picea omorika	Y	07.05.18	7	8.1	8.1	1	8.1	8.1	1	8.1	7.5	1.08	5.1	5.1	1	1.6	1.8	0.888889	1.9	2.1	0.904762	1.9	2.5	0.76	5.4	5.4	1
Omori02	2	Picea omorika	Y	07.05.18	7	8.1	8.1	1	7.1	7.9	0.898734	5.1	6.9	0.73913	4.9	5.1	0.960784	4.2	4.2	1	3.3	1.9	1.73684	3.6	3.3	1.09091	4.6	4.8	0.958333
Omori03	3	Picea omorika	Y	07.05.18	7	0.9	0.8	1.125	1.2	1	1.2	1	1.1	0.909091	1.4		#DIV/0!	4.7	5.4	0.87037	4.3	4.9	0.877551	4.4	5.4	0.814815	5.1	5.1	1
Omori04	4	Picea omorika	N	07.05.18	7	2.6	2.1	1.2381	1.8	1.8	1	2.2	4.2	0.52381	2.1	2	1.05	4.8	6.5	0.738462	5.6	7	0.8	4.7	6	0.783333	5.1	5	1.02
Omori05	5	Picea omorika	N	07.05.18	7	2.7	2.6	1.03846	2.3	2.4	0.958333	2.2	2.2	1	2.8	3	0.933333	4.2	5	0.84	4.5	6.1	0.737705	4.6	4.4	1.04545	5.4	5.3	1.01887
Omori06	6	Picea omorika	N	07.05.18	7	1.4	1.1	1.27273	1.1	1.3	0.846154	1.2	1.2	1	1.8	1.8	1	5.2	6.4	0.8125	5.7	6.9	0.826087	3.8	6	0.633333	5.3	5.2	1.01923
Omori07	7	Picea omorika	Y	07.05.18	7	1.5	1.5	1	1.5	1.5	1	1.6	1.6	1	1.7	1.6	1.0625	3.5	3.2	1.09375	3.1	3	1.03333	3.5	3.5	1	5.3	5.4	0.981481
Omori08	8	Picea omorika	Y	07.05.18	7	3	2.5	1.2	3	3	1	3.1	3	1.03333	3.4	3.2	1.0625	4	6	0.666667	3.3	3.8	0.868421	4.1	5.7	0.719298	6.2	6.1	1.01639
Omori09	9	Picea omorika	N	07.05.18	7	2.4	2.8	0.857143	2.3	2.2	1.04545	2.4	2.5	0.96	2.9	2.8	1.03571	4.3	5.1	0.843137	4.5	5.6	0.803571	3.6	3.6	1	6.9	7	0.985714
Glau13	13	Picea glauca	Y	07.05.18	7	2.1	2	1.05	2.2	2.2	1	2.3	2.2	1.04545	2.5	2.3	1.08696	4.5	5.9	0.762712	4.6	5.7	0.807018	4.3	5	0.86	NA	NA	#VALUE!
Glau14	14	Picea glauca	N	07.05.18	7	1.1	1.2	0.916667	0	0	#DIV/0!	0	0	#DIV/0!	0	0	#DIV/0!	1.2	1.7	0.705882	1.9	1.6	1.1875	1.7	1.5	1.13333	NA	NA	#VALUE!
Glau15	15	Picea glauca	N	07.05.18	7	1.1	0.6	1.83333	0.9	0.8	1.125	0.7	0.7	1	0.8	1	0.8	5.3	6.6	0.80303	5.4	6.9	0.782609	5	6.1	0.819672	NA	NA	#VALUE!
Glau16	16	Picea glauca	N	07.05.18	7	0.7	0.7	1	0.6	0.6	1	0.6	0.6	1	1.2	1.1	1.09091	4.1	4.6	0.891304	4	4.5	0.888889	2.2	2.4	0.916667	NA	NA	#VALUE!
Glau17	17	Picea glauca	Y	07.05.18	7	2.2	2.1	1.04762	2.4	2.3	1.04348	2.2	2.1	1.04762	2.3	2.3	1	4.4	5.1	0.862745	4.2	4.4	0.954545	4.2	5.5	0.763636	NA	NA	#VALUE!
Glau18	18	Picea glauca	Y	07.05.18	7	2.2	2	1.1	2.4	2.2	1.09091	2.3	2.3	1	2.1	2.1	1	4	5.5	0.727273	4	4.7	0.851064	4.5	5	0.9	NA	NA	#VALUE!
Glau19	19	Picea glauca	N	07.05.18	7	0.8	0.7	1.14286	0.7	0.7	1	0.7	0.7	1	0.6	0.6	1	2.6	2.2	1.18182	2.7	2.7	1	3.2	4.5	0.711111	NA	NA	#VALUE!
Glau20	20	Picea glauca	N	07.05.18	7	0	0	#DIV/0!	6	8.1	0.740741	0	0	#DIV/0!	0	0	#DIV/0!	2.7	3	0.9	1	1.7	0.588235	3.5	3.5	1	NA	NA	#VALUE!
Glau21	21	Picea glauca	Y	07.05.18	7	2.6	2.6	1	2.4	2.6	0.923077	2.6	2.8	0.928571	2.8	2.9	0.965517	4.1	5.7	0.719298	4.6	5.1	0.901961	4.6	5.5	0.836364	NA	NA	#VALUE!
Abie22	22	Picea abies	N	07.05.18	7	0	0	#DIV/0!	0	0	#DIV/0!	0	0	#DIV/0!	0	0	#DIV/0!	2.5	2.7	0.925926	3.1	3.2	0.96875	2.8	2.6	1.07692	NA	NA	#VALUE!
Abie23	23	Picea abies	Y	07.05.18	7	1.8	1.7	1.05882	2.1	2.2	0.954545	2.1	2.2	0.954545	2.6	2.4	1.08333	3.7	5.3	0.698113	3.7	4.6	0.804348	4	5.7	0.701754	NA	NA	#VALUE!
Abie24	24	Picea abies	N	07.05.18	7	0.5	0.6	0.833333	0.7	0.7	1	0	0	#DIV/0!	1	1	1	3	3.1	0.967742	3.1	3.8	0.815789	3.9	4.2	0.928571	NA	NA	#VALUE!
Abie25	25	Picea abies	N	07.05.18	7	0.8	0.6	1.33333	0.6	0.6	1	0.7	0.7	1	0.8	0.9	0.888889	5	6	0.833333	4.7	5.4	0.87037	4.2	5.5	0.763636	NA	NA	#VALUE!
Abie26	26	Picea abies	Y	07.05.18	7	5.7	6	0.95	3.8	6	0.633333	4.6	6.1	0.754098	5.1	5.1	1	3	4.6	0.652174	3.4	5.5	0.618182	3.4	5.6	0.607143	NA	NA	#VALUE!
Abie27	27	Picea abies	Y	07.05.18	7	2.5	2.1	1.19048	2.4	2.5	0.96	2.5	2.5	1	2.3	2.3	1	2.6	2.9	0.896552	3.6	3.8	0.947368	3.8	3.5	1.08571	NA	NA	#VALUE!
Abie28	28	Picea abies	N	07.05.18	7	3.5	3.7	0.945946	3.4	3.5	0.971429	3.3	3.3	1	3.3	3.8	0.868421	4.3	5.7	0.754386	4.2	6.1	0.688525	3.5	3.9	0.897436	NA	NA	#VALUE!
Abie29	29	Picea abies	N	07.05.18	7	0.6	0.5	1.2	0	0	#DIV/0!	0	0	#DIV/0!	0.8	1	0.8	4	4.4	0.909091	4.5	5	0.9	4.5	5.3	0.849057	NA	NA	#VALUE!
Abie30	30	Picea abies	N	07.05.18	7	0	0	#DIV/0!	0	0	#DIV/0!	0	0	#DIV/0!	0	0	#DIV/0!	3	3.2	0.9375	3.1	3.4	0.911765	3.2	4	0.8	NA	NA	#VALUE!
Abie31	31	Picea abies	N	07.05.18	7	5	8.1	0.617284	4.8	7.5	0.64	5	7.7	0.649351	5.1	5.1	1	3.1	4.5	0.688889	3	5	0.6	2.6	3	0.866667	NA	NA	#VALUE!
Abie32	32	Picea abies	N	07.05.18	7	0.9	2	0.45	1.6	1.6	1	1.1	1	1.1	1	1.5	0.666667	5.1	5.5	0.927273	4.8	4.9	0.979592	4.2	4.1	1.02439	NA	NA	#VALUE!
Sylv33	33	Pinus sylvestris	N	07.05.18	7	2.3	2.9	0.793103	3.2	3	1.06667	1.4	1.6	0.875	5.1	5.1	1	6.1	8.1	0.753086	6.5	8.1	0.802469	8.1	8.1	1	NA	NA	#VALUE!
Sylv34	34	Pinus sylvestris	N	07.05.18	7	7.8	8.1	0.962963	8.1	7.1	1.14085	8.1	6.7	1.20896	5.1	5.1	1	3.1	3.4	0.911765	2.2	2	1.1	3	3.7	0.810811	NA	NA	#VALUE!
Sylv35	35	Pinus sylvestris	N	07.05.18	7	0	0	#DIV/0!	0	0	#DIV/0!	0	0	#DIV/0!	1.5	1.5	1	3.9	4	0.975	4.5	5.2	0.865385	4	4.3	0.930233	NA	NA	#VALUE!
Sylv36	36	Pinus sylvestris	Y	07.05.18	7	1.7	1.9	0.894737	8.5	8.5	1	2	1.8	1.11111	5.1	5.1	1	8.5	8.5	1	8.5	8.5	1	8.5	8.5	1	NA	NA	#VALUE!
Sylv37	37	Pinus sylvestris	Y	07.05.18	7	8.5	8.5	1	5.3	5.5	0.963636	7	7.1	0.985915	5.1	5.1	1	2	1.9	1.05263	1.2	6.1	0.196721	1	1.1	0.909091	NA	NA	#VALUE!
Sylv38	38	Pinus sylvestris	Y	07.05.18	7	4.3	7.6	0.565789	4.4	7.5	0.586667	4.5	7.2	0.625	5.1	5.1	1	3.2	6.6	0.484848	3.6	6.7	0.537313	3.6	6.5	0.553846	NA	NA	#VALUE!
Sitch39	39	Picea sitchensis	N	07.05.18	7	0.7	0.6	1.16667	0.5	0.6	0.833333	0	0	#DIV/0!	0	0	#DIV/0!	3.7	4	0.925	3.5	3.4	1.02941	3.6	4	0.9	NA	NA	#VALUE!
Sitch40	40	Picea sitchensis	N	07.05.18	7	0.6	0.7	0.857143	0.5	0.5	1	0.6	0.5	1.2	0.8	0.9	0.888889	3.2	3	1.06667	3.4	3.3	1.0303	3.8	4	0.95	NA	NA	#VALUE!
Sitch41	41	Picea sitchensis	N	07.05.18	7	0.6	0.7	0.857143	0.8	0.8	1	0.7	0.8	0.875	0.9	0.9	1	5.1	6.2	0.822581	4.7	5.9	0.79661	4.9	6	0.816667	NA	NA	#VALUE!
Sitch42	42	Picea sitchensis	N	07.05.18	7	0.7	0.7	1	0.8	0.9	0.888889	0.7	0.7	1	0.6	0.6	1	3.2	3.1	1.03226	3.2	3.4	0.941176	3.3	3.4	0.970588	NA	NA	#VALUE!
Sitch43	43	Picea sitchensis	N	07.05.18	7	0.6	0.8	0.75	0.7	0.6	1.16667	0	0	#DIV/0!	0	0	#DIV/0!	4.7	6.1	0.770492	5.5	7.1	0.774648	4.8	5.8	0.827586	NA	NA	#VALUE!
Sitch44	44	Picea sitchensis	N	07.05.18	7	0	0	#DIV/0!	0	0	#DIV/0!	0.6	0.6	1	0	0	#DIV/0!	1.7	2	0.85	2.9	3.2	0.90625	3.1	2.9	1.06897	NA	NA	#VALUE!
Sitch45	45	Picea sitchensis	N	07.05.18	7	0.5	0.7	0.714286	0.7	0.6	1.16667	1.5	1.6	0.9375	0.5	0.5	1	3	3	1	3	3.2	0.9375	4	4.3	0.930233	NA	NA	#VALUE!
Sitch46	46	Picea sitchensis	N	07.05.18	7	0.7	0.7	1	0.7	0.7	1	0.8	0.7	1.14286	2.2	2.2	1	4.9	5.3	0.924528	4.5	5.3	0.849057	5	5.5	0.909091	NA	NA	#VALUE!
Sitch47	47	Picea sitchensis	N	07.05.18	7	0.5	0.5	1	0.5	0.4	1.25	0.4	0.4	1	0	0	#DIV/0!	2.8	3.5	0.8	3.6	3.8	0.947368	3.5	3.7	0.945946	NA	NA	#VALUE!
Sitch48	48	Picea sitchensis	N	07.05.18	7	2.1	2	1.05	1.1	0.9	1.22222	1	0.9	1.11111	2.2	2.6	0.846154	4.5	5.6	0.803571	4.4	5	0.88	4.6	5	0.92	NA	NA	#VALUE!
Jeff49	49	Pinus jeffreyi	Y	07.05.18	7	0.7	0.8	0.875	0	0	#DIV/0!	0	0	#DIV/0!	0.6	0.6	1	7.2	7.1	1.01408	3.2	3.3	0.969697	3.5	3.4	1.02941	NA	NA	#VALUE!
Jeff50	50	Pinus jeffreyi	N	07.05.18	7	1.8	1.6	1.125	1.7	1.7	1	1.8	1.9	0.947368	2	1.8	1.11111	4.8	5.1	0.941176	4.2	4.6	0.913043	4.6	5.5	0.836364	NA	NA	#VALUE!
Jeff51	51	Pinus jeffreyi	Y	07.05.18	7	1.5	1.2	1.25	2.8	2.9	0.965517	2.8	2.4	1.16667	0	0	#DIV/0!	3.8	4.6	0.826087	4.6	5.9	0.779661	4.6	5.6	0.821429	NA	NA	#VALUE!
Jeff53	53	Pinus jeffreyi	N	07.05.18	7	4.6	4.7	0.978723	1.8	1.7	1.05882	2.3	2.2	1.04545	0	0	#DIV/0!	1.5	1.8	0.833333	3.6	3.3	1.09091	4.1	4.2	0.97619	NA	NA	#VALUE!
Jeff54	54	Pinus jeffreyi	N	07.05.18	7	1.6	1.6	1	1.7	1.4	1.21429	1.2	1.1	1.09091	1.1	1	1.1	3.8	3.7	1.02703	3	3.1	0.967742	3.5	3.6	0.972222	NA	NA	#VALUE!
Jeff55	55	Pinus jeffreyi	N	07.05.18	7	0.7	0.7	1	0.8	0.7	1.14286	0.7	0.6	1.16667	0.7	0.7	1	3.1	3	1.03333	3.6	3.5	1.02857	2.7	3	0.9	NA	NA	#VALUE!
Jeff56	56	Pinus jeffreyi	Y	07.05.18	7	4.1	3.9	1.05128	1.7	1.6	1.0625	1.6	1.6	1	3.8	3.9	0.974359	3.5	5.2	0.673077	3.2	3.6	0.888889	2.8	4.3	0.651163	NA	NA	#VALUE!
Jeff57	57	Pinus jeffreyi	N	07.05.18	7	1.5	1.5	1	1.3	1.2	1.08333	1.4	1.3	1.07692	1.2	1.5	0.8	3.2	3.2	1	4	3.5	1.14286	3	3	1	NA	NA	#VALUE!
Jeff58	58	Pinus jeffreyi	N	07.05.18	7	1	1	1	1.1	1.1	1	1.1	0.9	1.22222	0.8	0.9	0.888889	2.1	2	1.05	2.4	2.5	0.96	2.3	2.5	0.92	NA	NA	#VALUE!
Jeff59	59	Pinus jeffreyi	Y	07.05.18	7	1	1.2	0.833333	1.2	1.2	1	0.9	1	0.9	1.2	1.1	1.09091	2.4	3	0.8	2.7	2.8	0.964286	2.2	2.2	1	NA	NA	#VALUE!
Jeff60	60	Pinus jeffreyi	Y	07.05.18	7	0	0	#DIV/0!	0.9	0.7	1.28571	0	0	#DIV/0!	0.5	0.6	0.833333	3	3	1	2.6	3.3	0.787879	2.5	2.1	1.19048	NA	NA	#VALUE!
Jeff61	61	Pinus jeffreyi	Y	07.05.18	7	1.2	1.1	1.09091	1.2	1.1	1.09091	1	0.9	1.11111	1.3	1.7	0.764706	3.1	3.3	0.939394	3.1	3	1.03333	3.2	3	1.06667	NA	NA	#VALUE!
Jeff62	62	Pinus jeffreyi	N	07.05.18	7	1.7	1.9	0.894737	1.5	1.5	1	1.5	1.4	1.07143	1.1	1.2	0.916667	3.8	4	0.95	3.5	3.8	0.921053	3.8	4.2	0.904762	NA	NA	#VALUE!
Jeff63	63	Pinus jeffreyi	N	07.05.18	7	1.2	1.2	1	1.3	1.4	0.928571	1.1	1.3	0.846154	0.9	0.9	1	3.1	2.5	1.24	2.1	2.5	0.84	2.7	2.3	1.17391	NA	NA	#VALUE!
Jeff64	64	Pinus jeffreyi	N	07.05.18	7	1.6	1.6	1	1.6	1.6	1	1.6	1.6	1	1.7	1.7	1	3.1	3.1	1	2.6	2.4	1.08333	3.5	4	0.875	NA	NA	#VALUE!
Jeff65	65	Pinus jeffreyi	Y	07.05.18	7	0.4	0.3	1.33333	0	0	#DIV/0!	1	0.8	1.25	0.7	0.7	1	2.8	2.6	1.07692	3	2.9	1.03448	3	3.4	0.882353	NA	NA	#VALUE!
Jeff66	66	Pinus jeffreyi	N	07.05.18	7	0	0	#DIV/0!	0	0	#DIV/0!	0	0	#DIV/0!	0	0	#DIV/0!	4.6	5.2	0.884615	2.7	3	0.9	5.1	5.7	0.894737	NA	NA	#VALUE!
Jeff67	67	Pinus jeffreyi	N	07.05.18	7	3	2.9	1.03448	2.4	2.5	0.96	2.4	2.6	0.923077	3.8	3.3	1.15152	4.3	5.4	0.796296	4.6	6	0.766667	4.5	5.7	0.789474	NA	NA	#VALUE!
Peuc68	68	Pinus peuce	Y	07.05.18	7	2.3	2.6	0.884615	2.2	4.3	0.511628	2.7	2.6	1.03846	2.4	2.3	1.04348	4.6	5.6	0.821429	5.2	4.5	1.15556	4.6	5	0.92	NA	NA	#VALUE!
Peuc69	69	Pinus peuce	Y	07.05.18	7	0	0	#DIV/0!	0	0	#DIV/0!	0	0	#DIV/0!	0	0	#DIV/0!	2.5	2.7	0.925926	3	3	1	2.8	2.7	1.03704	NA	NA	#VALUE!
Omori01	1	Picea omorika	Y	11.05.18	10	8.1	8.1	1	8.1	8.1	1	8.1	8.1	1	5.1	5.1	1	1.8	1.8	1	2	2.5	0.8	2.2	3	0.733333	8.1	8.1	1
Omori02	2	Picea omorika	Y	11.05.18	10	8.1	8.1	1	8.1	8.1	1	7.6	7.1	1.07042	4.3	4.5	0.955556	5	5.3	0.943396	5.5	5.5	1	3.9	3.3	1.18182	8.1	8.1	1
Omori03	3	Picea omorika	Y	11.05.18	10	1	0.8	1.25	1.3	1	1.3	1.1	1.1	1	1.6	1.1	1.45455	6.6	8.1	0.814815	6.2	7.8	0.794872	6.5	7.7	0.844156	8.1	8.1	1
Omori04	4	Picea omorika	N	11.05.18	10	2.7	2.6	1.03846	1.9	1.9	1	2.7	4.2	0.642857	2.6	2.6	1	7	8.1	0.864198	7.1	8.1	0.876543	6	7.7	0.779221	8.1	8.1	1
Omori05	5	Picea omorika	N	11.05.18	10	3.1	3.2	0.96875	2.6	2.6	1	2.4	2.4	1	4.2	4.2	1	6	7.8	0.769231	6.1	7.7	0.792208	6.3	7.8	0.807692	8.1	8.1	1
Omori06	6	Picea omorika	N	11.05.18	10	1.6	1.6	1	1.8	1.5	1.2	1.5	1.7	0.882353	2	2.1	0.952381	7.5	8.1	0.925926	8	8.1	0.987654	6.9	7.8	0.884615	8.1	8.1	1
Omori07	7	Picea omorika	Y	11.05.18	10	2.1	2.2	0.954545	2.2	2.2	1	2.3	2.1	1.09524	2.4	2.5	0.96	4.9	6.3	0.777778	5.6	6.7	0.835821	4.8	6.6	0.727273	8.1	8.1	1
Omori08	8	Picea omorika	Y	11.05.18	10	3.8	3.3	1.15152	3.8	4.1	0.926829	3.7	4.3	0.860465	4.5	4.6	0.978261	4.2	7.2	0.583333	4	6	0.666667	4.3	7.5	0.573333	8.1	8.1	1
Omori09	9	Picea omorika	N	11.05.18	10	2.9	3.6	0.805556	2.5	2.7	0.925926	3.5	4	0.875	4.5	4.3	1.04651	7	8.1	0.864198	6.6	8.1	0.814815	5.5	7.8	0.705128	8.1	8.1	1
Glau13	13	Picea glauca	Y	11.05.18	10	2.5	2.5	1	2.2	3	0.733333	2.6	2.9	0.896552	3.8	3.9	0.974359	4.5	8.1	0.555556	4.6	8.1	0.567901	4.1	7.8	0.525641	NA	NA	#VALUE!
Glau14	14	Picea glauca	N	11.05.18	10	2.2	2.3	0.956522	0	0	#DIV/0!	0	0	#DIV/0!	0	0	#DIV/0!	4.1	4.9	0.836735	4	4.5	0.888889	4.1	4.8	0.854167	NA	NA	#VALUE!
Glau15	15	Picea glauca	N	11.05.18	10	1.1	0.7	1.57143	1	0.9	1.11111	0.7	0.7	1	1	1.1	0.909091	7.1	8.1	0.876543	7.5	8.1	0.925926	7	8.1	0.864198	NA	NA	#VALUE!
Glau16	16	Picea glauca	N	11.05.18	10	0.9	0.9	1	0.8	0.8	1	0.7	0.7	1	1.3	1.2	1.08333	6.5	8.1	0.802469	6.9	7.8	0.884615	8.1	7.6	1.06579	NA	NA	#VALUE!
Glau17	17	Picea glauca	Y	11.05.18	10	2.9	3	0.966667	3.1	3.6	0.861111	2.5	2.6	0.961538	3.5	3.5	1	6	7.6	0.789474	4.6	7.3	0.630137	5.1	7.8	0.653846	NA	NA	#VALUE!
Glau18	18	Picea glauca	Y	11.05.18	10	3.1	2.5	1.24	3.2	3.5	0.914286	2.9	3.1	0.935484	3.2	3.1	1.03226	6.2	8.1	0.765432	5.5	7.8	0.705128	6.6	8.1	0.814815	NA	NA	#VALUE!
Glau19	19	Picea glauca	N	11.05.18	10	1	1	1	0.9	0.9	1	0.9	0.8	1.125	0.7	0.8	0.875	4.6	5.7	0.807018	4.3	5	0.86	5.1	6.1	0.836066	NA	NA	#VALUE!
Glau20	20	Picea glauca	N	11.05.18	10	0	0	#DIV/0!	infected	infected	#VALUE!	0.6	0.5	1.2	0.6	0.5	1.2	4.5	5.5	0.818182	infected	infected	#VALUE!	5.4	6.8	0.794118	NA	NA	#VALUE!
Glau21	21	Picea glauca	Y	11.05.18	10	2.8	3	0.933333	3.1	3.3	0.939394	2.8	3.1	0.903226	3.5	4	0.875	4.8	8.1	0.592593	4.6	7.7	0.597403	4.7	7.8	0.602564	NA	NA	#VALUE!
Abie22	22	Picea abies	N	11.05.18	10	0.6	0.6	1	0.6	0.6	1	0.7	0.8	0.875	0.6	0.6	1	4.8	5.7	0.842105	5.1	5.5	0.927273	4.7	5.1	0.921569	NA	NA	#VALUE!
Abie23	23	Picea abies	Y	11.05.18	10	2.6	2.7	0.962963	3.1	3.5	0.885714	2.9	3.2	0.90625	3.8	3.7	1.02703	5.9	8.1	0.728395	4.9	8.1	0.604938	5.3	8.1	0.654321	NA	NA	#VALUE!
Abie24	24	Picea abies	N	11.05.18	10	0.6	0.7	0.857143	0.8	0.8	1	0.7	0.7	1	1.1	1.1	1	5.9	7.2	0.819444	4.9	6.4	0.765625	4.9	6.9	0.710145	NA	NA	#VALUE!
Abie25	25	Picea abies	N	11.05.18	10	0.8	0.9	0.888889	0.7	0.8	0.875	0.7	0.9	0.777778	1	1	1	7.1	8.1	0.876543	7	8.1	0.864198	7	8.1	0.864198	NA	NA	#VALUE!
Abie26	26	Picea abies	Y	11.05.18	10	6.2	8.1	0.765432	4.7	8.1	0.580247	4.8	8.1	0.592593	5.3	5.3	1	3.3	6.1	0.540984	3.4	8.1	0.419753	3.5	8.1	0.432099	NA	NA	#VALUE!
Abie27	27	Picea abies	Y	11.05.18	10	2.7	2.5	1.08	2.5	2.5	1	2.6	3.5	0.742857	2.9	2.8	1.03571	4	7	0.571429	4.2	7.2	0.583333	3.9	6.9	0.565217	NA	NA	#VALUE!
Abie28	28	Picea abies	N	11.05.18	10	4.1	6	0.683333	4	5.6	0.714286	4.5	5.7	0.789474	5.3	5.3	1	5.1	7.9	0.64557	4.7	8.1	0.580247	4.1	7.3	0.561644	NA	NA	#VALUE!
Abie29	29	Picea abies	N	11.05.18	10	1	0.8	1.25	0.6	0.6	1	0.6	0.6	1	1	1.2	0.833333	6.6	7.6	0.868421	7.1	8.1	0.876543	7	8.1	0.864198	NA	NA	#VALUE!
Abie30	30	Picea abies	N	11.05.18	10	0	0	#DIV/0!	0	0	#DIV/0!	0	0	#DIV/0!	0	0	#DIV/0!	4.9	6.3	0.777778	4.2	6.2	0.677419	5.5	7	0.785714	NA	NA	#VALUE!
Abie31	31	Picea abies	N	11.05.18	10	5	8.1	0.617284	4.8	8.1	0.592593	5	8.1	0.617284	5.1	5.1	1	3.1	4.5	0.688889	3.2	6	0.533333	3.6	3	1.2	NA	NA	#VALUE!
Abie32	32	Picea abies	N	11.05.18	10	1	3.4	0.294118	1.9	1.9	1	3.1	3.2	0.96875	1.3	1.6	0.8125	5.5	8.1	0.679012	6.1	7.4	0.824324	5	7.5	0.666667	NA	NA	#VALUE!
Sylv33	33	Pinus sylvestris	N	11.05.18	10	2.9	3.5	0.828571	3.7	3.5	1.05714	2.5	1.8	1.38889	5.1	5.1	1	8.1	8.1	1	8.1	8.1	1	8.1	8.1	1	NA	NA	#VALUE!
Sylv34	34	Pinus sylvestris	N	11.05.18	10	7.8	8.1	0.962963	8.1	7.5	1.08	8.1	8.1	1	5.3	5.3	1	3.3	3.7	0.891892	2.5	2	1.25	3.8	5.1	0.745098	NA	NA	#VALUE!
Sylv35	35	Pinus sylvestris	N	11.05.18	10	0.7	0.6	1.16667	0.6	0.5	1.2	0.9	0.7	1.28571	3.7	3.4	1.08824	6.4	8.1	0.790123	8.1	8.1	1	7	7.4	0.945946	NA	NA	#VALUE!
Sylv36	36	Pinus sylvestris	Y	11.05.18	10	1.7	1.9	0.894737	8.5	8.5	1	2	1.8	1.11111	5.1	5.1	1	8.5	8.5	1	8.5	8.5	1	8.5	8.5	1	NA	NA	#VALUE!
Sylv37	37	Pinus sylvestris	Y	11.05.18	10	8.5	8.5	1	6.4	8.1	0.790123	8.1	8.1	1	5.1	5.1	1	2.7	2.5	1.08	3.4	7.5	0.453333	1.2	1.2	1	NA	NA	#VALUE!
Sylv38	38	Pinus sylvestris	Y	11.05.18	10	4.4	8.1	0.54321	4.4	8.1	0.54321	4.6	8.1	0.567901	5.1	5.1	1	3.6	8.1	0.444444	5.1	8.1	0.62963	5.3	8.1	0.654321	NA	NA	#VALUE!
Sitch39	39	Picea sitchensis	N	11.05.18	10	0.7	0.6	1.16667	0.7	0.7	1	0	0	#DIV/0!	0.7	0.8	0.875	5.5	6.9	0.797101	5.3	6.6	0.80303	5.5	6.6	0.833333	NA	NA	#VALUE!
Sitch40	40	Picea sitchensis	N	11.05.18	10	0.7	0.9	0.777778	0.7	0.7	1	0.8	0.6	1.33333	0.9	1	0.9	4.9	6	0.816667	5.4	6.6	0.818182	5.5	6.9	0.797101	NA	NA	#VALUE!
Sitch41	41	Picea sitchensis	N	11.05.18	10	0.8	0.7	1.14286	1	1	1	0.8	0.8	1	1.1	1	1.1	7.2	8.1	0.888889	6.5	8.1	0.802469	6.8	7.9	0.860759	NA	NA	#VALUE!
Sitch42	42	Picea sitchensis	N	11.05.18	10	0.9	0.8	1.125	1	0.9	1.11111	0.8	0.9	0.888889	1	1	1	4.9	6.3	0.777778	4.9	6.4	0.765625	4.4	6	0.733333	NA	NA	#VALUE!
Sitch43	43	Picea sitchensis	N	11.05.18	10	0.6	0.8	0.75	0.7	0.6	1.16667	0	0	#DIV/0!	0.8	1	0.8	6.5	8.1	0.802469	7.5	8.1	0.925926	7.1	8.1	0.876543	NA	NA	#VALUE!
Sitch44	44	Picea sitchensis	N	11.05.18	10	0	0	#DIV/0!	0	0	#DIV/0!	0.6	0.6	1	0	0	#DIV/0!	4.5	5	0.9	5	6	0.833333	4.9	5.9	0.830508	NA	NA	#VALUE!
Sitch45	45	Picea sitchensis	N	11.05.18	10	0.7	0.9	0.777778	0.7	0.8	0.875	1.7	1.7	1	0.7	0.7	1	5	6.1	0.819672	3.8	5.6	0.678571	5.2	7.5	0.693333	NA	NA	#VALUE!
Sitch46	46	Picea sitchensis	N	11.05.18	10	0.9	0.8	1.125	0.9	1	0.9	1	0.9	1.11111	3.8	3.5	1.08571	7.8	8.1	0.962963	7.6	8.1	0.938272	7.8	8.1	0.962963	NA	NA	#VALUE!
Sitch47	47	Picea sitchensis	N	11.05.18	10	1	1	1	0.6	0.5	1.2	0.6	0.5	1.2	0	0	#DIV/0!	4.5	5.6	0.803571	4.9	6.4	0.765625	5.2	6	0.866667	NA	NA	#VALUE!
Sitch48	48	Picea sitchensis	N	11.05.18	10	2.4	2.5	0.96	1.3	1.3	1	1.2	1	1.2	3.3	3.4	0.970588	6.6	8.1	0.814815	6.8	8.1	0.839506	7.4	8.1	0.91358	NA	NA	#VALUE!
Jeff49	49	Pinus jeffreyi	Y	11.05.18	10	infected	infected	#VALUE!	0	0	#DIV/0!	0	0	#DIV/0!	0.6	0.9	0.666667	infected	infected	#VALUE!	4.8	5.9	0.813559	5.2	6.1	0.852459	NA	NA	#VALUE!
Jeff50	50	Pinus jeffreyi	N	11.05.18	10	2.1	1.9	1.10526	2.1	2.2	0.954545	2.1	2.2	0.954545	2.6	2.5	1.04	5.9	7.7	0.766234	5.7	7.1	0.802817	6.6	8.1	0.814815	NA	NA	#VALUE!
Jeff51	51	Pinus jeffreyi	Y	11.05.18	10	1.5	1.7	0.882353	3.1	3.1	1	2.9	2.9	1	0	0	#DIV/0!	5.5	7.3	0.753425	6.5	8.1	0.802469	5.8	8.1	0.716049	NA	NA	#VALUE!
Jeff53	53	Pinus jeffreyi	N	11.05.18	10	infected	infected	#VALUE!	2.2	2.2	1	2.8	3	0.933333	0	0	#DIV/0!	infected	infected	#VALUE!	5.2	6.5	0.8	5.2	7.1	0.732394	NA	NA	#VALUE!
Jeff54	54	Pinus jeffreyi	N	11.05.18	10	infected	infected	#VALUE!	infected	infected	#VALUE!	infected	infected	#VALUE!	2.2	2.5	0.88	infected	infected	#VALUE!	infected	infected	#VALUE!	infected	infected	#VALUE!	NA	NA	#VALUE!
Jeff55	55	Pinus jeffreyi	N	11.05.18	10	1.3	1.3	1	1.9	1.3	1.46154	1.2	1.2	1	1.2	1.1	1.09091	4.4	6.2	0.709677	5.1	6.8	0.75	4.6	5.5	0.836364	NA	NA	#VALUE!
Jeff56	56	Pinus jeffreyi	Y	11.05.18	10	4.6	5.7	0.807018	4.5	5.8	0.775862	4.7	5.9	0.79661	4.9	4.9	1	3.5	7.4	0.472973	3.2	6.9	0.463768	3.1	6.8	0.455882	NA	NA	#VALUE!
Jeff57	57	Pinus jeffreyi	N	11.05.18	10	2.1	2.1	1	1.9	1.9	1	1.8	1.9	0.947368	1.7	1	1.7	4.6	6.5	0.707692	4.4	6.5	0.676923	4	5.1	0.784314	NA	NA	#VALUE!
Jeff58	58	Pinus jeffreyi	N	11.05.18	10	1.6	1.6	1	1.8	1.7	1.05882	1.5	1.4	1.07143	1.4	1.4	1	4.1	5.2	0.788462	4.7	5.8	0.810345	4.3	5.3	0.811321	NA	NA	#VALUE!
Jeff59	59	Pinus jeffreyi	Y	11.05.18	10	1.6	1.7	0.941176	1.8	1.9	0.947368	1.5	1.6	0.9375	1.7	1.7	1	4.6	5.5	0.836364	4.1	5.6	0.732143	4.1	4.9	0.836735	NA	NA	#VALUE!
Jeff60	60	Pinus jeffreyi	Y	11.05.18	10	0	0	#DIV/0!	1.4	1.3	1.07692	0	0	#DIV/0!	0.9	0.9	1	4.7	5.9	0.79661	5.1	5.8	0.87931	4.9	5.1	0.960784	NA	NA	#VALUE!
Jeff61	61	Pinus jeffreyi	Y	11.05.18	10	1.7	1.7	1	2.1	2.2	0.954545	1.7	1.7	1	1.8	2.3	0.782609	4.3	6.3	0.68254	4.6	6.3	0.730159	infected	infected	#VALUE!	NA	NA	#VALUE!
Jeff62	62	Pinus jeffreyi	N	11.05.18	10	2.3	2.1	1.09524	2.1	2.2	0.954545	2	2	1	1.5	1.6	0.9375	4.7	6.4	0.734375	4.7	6.2	0.758065	4.7	6.1	0.770492	NA	NA	#VALUE!
Jeff63	63	Pinus jeffreyi	N	11.05.18	10	2.2	1.5	1.46667	1.7	1.9	0.894737	2.7	2.9	0.931034	1.1	1.3	0.846154	4.6	6	0.766667	4.1	5.5	0.745455	4	5.3	0.754717	NA	NA	#VALUE!
Jeff64	64	Pinus jeffreyi	N	11.05.18	10	2.1	2.1	1	2.2	2.1	1.04762	2	2	1	2.2	2.4	0.916667	3.9	5.8	0.672414	3.5	4.1	0.853659	5.3	6.3	0.84127	NA	NA	#VALUE!
Jeff65	65	Pinus jeffreyi	Y	11.05.18	10	0.4	0.3	1.33333	0.5	0.5	1	1.4	1.3	1.07692	1.3	1.3	1	4.4	5.8	0.758621	4.7	5.7	0.824561	4.9	6.8	0.720588	NA	NA	#VALUE!
Jeff66	66	Pinus jeffreyi	N	11.05.18	10	0	0	#DIV/0!	0	0	#DIV/0!	0	0	#DIV/0!	0	0	#DIV/0!	7.1	7.8	0.910256	5.5	6.4	0.859375	7.4	8.1	0.91358	NA	NA	#VALUE!
Jeff67	67	Pinus jeffreyi	N	11.05.18	10	3	2.9	1.03448	2.4	2.5	0.96	2.9	3	0.966667	4.3	4.5	0.955556	6.2	7.9	0.78481	6.5	8.1	0.802469	6.3	8.1	0.777778	NA	NA	#VALUE!
Peuc68	68	Pinus peuce	Y	11.05.18	10	3.1	3	1.03333	3.3	4.3	0.767442	3.1	3.3	0.939394	3.5	3.5	1	4.6	8.1	0.567901	5.2	7.5	0.693333	4.6	7.1	0.647887	NA	NA	#VALUE!
Peuc69	69	Pinus peuce	Y	11.05.18	10	0	0	#DIV/0!	0	0.6	0	0	0	#DIV/0!	0	0	#DIV/0!	4.2	5.3	0.792453	4.7	5.6	0.839286	4.3	5.5	0.781818	NA	NA	#VALUE!

## Sheet: Legend
Column Title	Explanation	Comments
SampID	Sample ID (e.g. Omori01)
FungiNo	Original sample naming scheme (e.g. 01, 02 etc.)
TreeSp	Host tree species
HavDNA	Was DNA extraction successful?
SampDate	Date on which this sampling occurred
Timedays	Sampling point (in days) after start of antagonism assay
FR1alpha	Fungus antagonist, replicate 1, alpha measurement (cm)
FR1beta	Fungus antagonist, replicate 1, beta measurement (cm)
FR1ab	Fungus antagonist, replicate 1, sphericity index
FR2alpha	Fungus antagonist, replicate 2, alpha measurement (cm)
FR2beta	Fungus antagonist, replicate 2, beta measurement (cm)
FR2ab	Fungus antagonist, replicate 2, sphericity index
FR3alpha	Fungus antagonist, replicate 3, alpha measurement (cm)
FR3beta	Fungus antagonist, replicate 3, beta measurement (cm)
FR3ab	Fungus antagonist, replicate 3, sphericity index
Fctrlalpha	Fungus control, alpha measurement (cm)
Fctrlbeta	Fungus control, beta measurement (cm)
Fctrlab	Fungus control, sphericity index
PR1alpha	Pathogen antagonist, replicate 1, alpha measurement (cm)
PR1beta	Pathogen antagonist, replicate 1, beta measurement (cm)
PR1ab	Pathogen antagonist, replicate 1, sphericity index
PR2alpha	Pathogen antagonist, replicate 2, alpha measurement (cm)
PR2beta	Pathogen antagonist, replicate 2, beta measurement (cm)
PR2ab	Pathogen antagonist, replicate 2, sphericity index
PR3alpha	Pathogen antagonist, replicate 3, alpha measurement (cm)
PR3beta	Pathogen antagonist, replicate 3, beta measurement (cm)
PR3ab	Pathogen antagonist, replicate 3, sphericity index
Pctrlalpha	Pathogen control, alpha measurement (cm)	12 replicates in total, no association with the each antagonism assay sample itself (don't be confused by order in this file!)
Pctrlbeta	Pathogen control, beta measurement (cm)	12 replicates in total, no association with the each antagonism assay sample itself (don't be confused by order in this file!)
Pctrlab	Pathogen control, sphericity index	12 replicates in total, no association with the each antagonism assay sample itself (don't be confused by order in this file!)
